# Supplementary material for: Genomes of cultivated and wild Capsicum species provide insights into pepper domestication and population differentiation
Source: Nat Commun. 2023 Sep 7;14:5487. doi: 10.1038/s41467-023-41251-4 (PMC10484947; doi:10.1038/s41467-023-41251-4)
Supplement: Supplementary file 4 — Supplementary Data 1 [file 41467_2023_41251_MOESM4_ESM.xlsx]

## Sheet: Sheet1
Supplementary Data 1. Summary statistics of pepper genome assemblies.
Genome assembly		Zhangshugang	PI 632928	Grif 1614	CA59	Dempsey	CM334 v2.0	Zunla-1	Chiltepin	PBC81 v1.2	PI159236 v1.2	UCD-10X
		This study	This study	This study	(Liao et al., 2022)	(Lee et al., 2022)	(Kim et al., 2014)	(Qin et al., 2014)	(Qin et al., 2014)	(Kim et al., 2017)	(Kim et al., 2017)	(Hulse-Kemp et al., 2018)
Species		C. annuum var. annuum	C. baccatum var. pendulum	C. pubescens	C. annuum var. annuum	C. annuum var. annuum	C. annuum var. annuum	C. annuum var. annuum	C. annuum var. glabriusculum	C. baccatum var. baccatum	C. chinense	C. annuum var. annuum
Clade		Annuum	Baccatum	Pubescens	Annuum	Annuum	Annuum	Annuum	Annuum	Baccatum	Annuum	Annuum
Estimated genome size (k-mer analysis) (Gb)		3.059	3.43	4.158	-	-	-	-	-	-	-	-
Assembled genome size (Gb)		3.024	3.309	3.927	3.08	3.05	3.063	3.26	3.07	3.215	3.009	3.213
No. contigs		601	1758	356	633	500	333742	1102606	2109725	250070	227742	134446
No. scaffolds		91	432	73	53	121	37989	967017	1973483	25349	51917	83391
TE elements %		78.14	87.21	89.25	84.71	87.84	76.4	80.9	81.4	85	85	na
No. Genes		33688	32830	33398	46160	39262	34903	35336	34476	35874	35009	na
Contig N50 (kb)		35415	27704	46203	41273	18300	30	55.4	52.2	38.9	50.3	123
Scaffold N50 (Mb)		259.7	283	312.2	262	260.6	2.47	1.23	0.446	2	3.3	3.69
%anchored		99.91	98.69	95.65	99.62	77.4	94.6	78.95	69.68	87	89	83.18
BUSCO evaluation
Genome	Complete BUSCOs	1569 (97.2%)	1591 (98.6%)	1590 (98.5%)	1587 (98.4%)	1576 （97.6%）	1582 (98.0%)	1573 (97.5%)	1567 (97.1%)	1585 (98.2%)	1580 (97.9%)	1557 (96.5%)
	Complete and single-copy BUSCOs	1526 (94.5%)	1560 (96.7%)	1534 (95.0%)	1549 (96.0%)	1543 （95.6%）	1543 (95.6%)	1536 (95.2%)	1530 (94.8%)	1552 (96.2%)	1543 (95.6%)	1519 (94.1%)
	Complete and duplicated BUSCOs	43 (2.7%)	31 (1.9%)	56 (3.5%)	38 (2.4%)	33 （2.0%）	39 (2.4%)	37 (2.3%)	37 (2.3%)	33 (2.0%)	37 (2.3%)	38 (2.4%)
	Fragmented BUSCOs	16 (1.0%)	11 (0.7%)	10 (0.6%)	13 (0.8%)	17 （1.1%）	18 (1.1%)	25 (1.5%)	30 (1.9%)	16 (1.0%)	20 (1.2%)	36 (2.2%)
	Missing BUSCOs	29 (1.8%)	12 (0.7%)	14 (0.9%)	14 (0.8%)	21 （1.3%）	14 (0.9%)	16 (1.0%)	17 (1.0%)	13 (0.8%)	14 (0.9%)	21 (1.3%)
Protein	Complete BUSCOs	1576 (97.7%)	1546 (95.8%)	1517 (94.0%)	1281 (79.4%)	1243 （77.0%）	1399 (86.7%)	1357 (84.1%)	1266 (78.5%)	1319 (81.7%)	1291 (80.0%)	-
	Complete and single-copy BUSCOs	1541 (95.5%)	1512 (93.7%)	1482 (91.8%)	1241 (76.9%)	1209 （74.9%）	1372 (85.0%)	1323 (82.0%)	1218 (75.5%)	1292 (80.0%)	1264 (78.3%)	-
	Complete and duplicated BUSCOs	35 (2.2%)	34 (2.1%)	35 (2.2%)	40 (2.5%)	34 （2.1%）	27 (1.7%)	34 (2.1%)	48 (3.0%)	27 (1.7%)	27 (1.7%)	-
	Fragmented BUSCOs	14 (0.9%)	29 (1.8%)	41 (2.5%)	200 (12.4%)	199 （12.3%）	90 (5.6%)	169 (10.5%)	171 (10.6%)	97 (6.0%)	139 (8.6%)	-
	Missing BUSCOs	24 (1.4%)	39 (2.4%)	56 (3.5%)	133 (8.2%)	172 （10.7%）	125 (7.7%)	88 (5.4%)	177 (10.9%)	198 (12.3%)	184 (11.4%)	-
References
Liao et al. The 3D architecture of the pepper genome and its relationship to function and evolution. Nat. Commun. 13, 3479 (2022)..
Lee et al. High-quality chromosome-scale genomes facilitate effective identification of large structural variations in hot and sweet peppers. Hort. Res. 9, 1–13 (2022).
Kim et al. Genome sequence of the hot pepper provides insights into the evolution of pungency in Capsicum species. Nat. Genet. 46, 270–278 (2014).
Qin et al. Whole-genome sequencing of cultivated and wild peppers provides insights into Capsicum domestication and specialization. Proc. Natl. Acad. Sci. U. S. A. 2014, 111, 5135–5140.
Kim et al. New reference genome sequences of hot pepper reveal the massive evolution of plant disease-resistance genes by retroduplication. Genome Biol. 2017, 18, 210.
Hulse-Kemp et al. Reference quality assembly of the 3.5-Gb genome of Capsicum annuum from a single linked-read library. Hortic. Res. 5, 4 (2018).
