# Supplementary material for: Genomes of cultivated and wild Capsicum species provide insights into pepper domestication and population differentiation
Source: Nat Commun. 2023 Sep 7;14:5487. doi: 10.1038/s41467-023-41251-4 (PMC10484947; doi:10.1038/s41467-023-41251-4)
Supplement: Supplementary file 5 — Supplementary Data 2 [file 41467_2023_41251_MOESM5_ESM.xlsx]

## Sheet: Sheet1
Supplementary Data 2. Summary statistics of small indels and SVs identified in PI 632928 and Grif 1614 relative to Zhangshugang
Variant length	PI 632928				Grif 1614				Integrated variants*				Common variant#
	Deletion		Insertion		Deletion		Insertion		Deletion		Insertion		Deletion		Insertion
	Number	Total base	Number	Total base	Number	Total base	Number	Total base	Number	Total base	Number	Total base	Number	Total base	Number	Total base
< 20 bp	2092909	6091817	2180371	5921153	1796197	5398225	2415213	6673310	3673600	11008229	4055562	11440602	215506	481813	540022	1153861
20-50 bp	48821	1471550	172233	5190703	40100	1201612	175034	5241252	85950	2584507	340178	10238018	2971	88655	7089	193937
50 bp - 1 kb	37714	8231974	107663	23061875	32337	7521307	116723	26083904	68628	15527308	223891	49111696	1423	225973	495	34083
1 kb - 10 kb	15096	64633366	42663	179577143	17122	74875386	42926	179728821	31830	138190414	85589	359305964	388	1318338	0	0
10 kb - 50 kb	10445	231835990	20738	402215414	11769	264299621	19326	405445518	22133	495046860	40064	807660932	81	1088751	0	0
50 kb - 100 kb	1576	106499933	1879	126710488	1946	131944299	2299	154589084	3522	238444232	4178	281299572	0	0	0	0
100 kb - 200 kb	366	49015303	264	33468505	518	68471978	398	50188573	883	117312339	662	83657078	1	174942	0	0
> 200 kb	64	15556935	25	6161299	71	18244976	64	26938045	135	33801911	89	33099344	0	0	0	0
all	2206991	483336868	2525836	782306580	1900060	571957404	2771983	854888507	3886681	1051915800	4750213	1635813206	220370	3378472	547606	1381881
*Variants from PI 632928 and Grif 1614 were integrated by merging same varaints from the two accessions. These are variants used in the graph pan-genome construction
#These are common variants in both PI 632928 and Grif 1614 relative to Zhangshugang
