# Supplementary material for: Genomes of cultivated and wild Capsicum species provide insights into pepper domestication and population differentiation
Source: Nat Commun. 2023 Sep 7;14:5487. doi: 10.1038/s41467-023-41251-4 (PMC10484947; doi:10.1038/s41467-023-41251-4)
Supplement: Supplementary file 6 — Supplementary Data 3 [file 41467_2023_41251_MOESM6_ESM.xlsx]

## Sheet: Sheet1
Supplementary Data 3. Summary information of the 1296 accessions from the Capsicum genus.
Accession	Plant Name	Taxonomy	Origin	Total read pairs	Final clean read pairs	Mapped to genome (%)	Total bases	Depth
B5941	B5941	C. annuum var. annuum	China	8464505	7631356	99.76	2539351500	0.839771
bailajiao	bailajiao	C. annuum var. annuum	China	16570650	14150025	99.79	4971195000	1.64399
beijijiao	beijijiao	C. annuum var. annuum	China	13097184	11370980	99.8	3929155200	1.29938
changanyingjiao	changanyingjiao	C. annuum var. annuum	China	12105609	10677697	99.77	3631682700	1.20101
chaotiaojiao	chaotiaojiao	C. annuum var. annuum	China	13042526	11918110	99.7	3912757800	1.29396
cm334	cm334	C. annuum var. annuum	China	9776396	8979459	99.72	2932918800	0.969925
CXJ12	CXJ12	C. annuum var. annuum	China	7237063	6736276	99.38	2171118900	0.717996
CXJ14	CXJ14	C. annuum var. annuum	China	13266142	12116971	99.62	3979842600	1.31615
CXJ25	CXJ25	C. annuum var. annuum	China	10949363	10001269	99.75	3284808900	1.0863
CXJ34	CXJ34	C. annuum var. annuum	China	12107797	11056658	99.46	3632339100	1.20123
CXJ38	CXJ38	C. annuum var. annuum	China	14524325	13180855	99.71	4357297500	1.44097
CXJ39	CXJ39	C. annuum var. annuum	China	12329703	11272607	99.4	3698910900	1.22324
CXJ51	CXJ51	C. annuum var. annuum	China	10002752	9176512	99.67	3000825600	0.992382
CXJ52	CXJ52	C. annuum var. annuum	China	14968686	13648966	99.7	4490605800	1.48506
CXJ54	CXJ54	C. annuum var. annuum	China	11551560	10561935	99.73	3465468000	1.14604
CXJ55	CXJ55	C. annuum var. annuum	China	14182015	12987515	99.7	4254604500	1.40701
CXJ56	CXJ56	C. annuum var. annuum	China	11213462	10261500	99.48	3364038600	1.1125
CXJ69	CXJ69	C. annuum var. annuum	China	12959099	11745857	99.78	3887729700	1.28568
CXJ73	CXJ73	C. annuum var. annuum	China	12317704	11213377	99.68	3695311200	1.22205
CXJ77	CXJ77	C. annuum var. annuum	China	10049204	9186503	99.51	3014761200	0.996991
CXJ92	CXJ92	C. annuum var. annuum	China	13129719	11920720	99.74	3938915700	1.30261
CXJ96	CXJ96	C. annuum var. annuum	China	14624298	13291793	99.62	4387289400	1.45089
CZM11	CZM11	C. annuum var. annuum	China	9517469	8675657	99.68	2855240700	0.944237
CZM14	CZM14	C. annuum var. annuum	China	10497206	9619574	99.66	3149161800	1.04144
dachongjiao	dachongjiao	C. annuum var. annuum	China	11745099	10312639	99.77	3523529700	1.16524
denglingjiao590	denglingjiao590	C. annuum var. annuum	China	11714120	10304788	99.77	3514236000	1.16217
erjingtao	erjingtao	C. annuum var. annuum	China	10505813	9242685	99.77	3151743900	1.04229
fengyanglaojiao	fengyanglaojiao	C. annuum var. annuum	China	11561504	10085170	99.79	3468451200	1.14703
Grif_12454	'Gjorica'	C. annuum var. annuum	Albania	13901035	12040693	99.54	4170310500	1.37913
Grif_14512	Haskorea	C. annuum var. annuum	Syria	10520069	9582662	99.27	3156020700	1.04371
Grif_1552	'GOLDEN MEDAL'	C. annuum var. annuum	Bulgaria	10157527	9205512	99.63	3047258100	1.00774
Grif_9093	GRC-GGB-4479	C. annuum var. annuum	Greece	11739287	10661160	99.62	3521786100	1.16467
Grif_9105	VIKTORIA	C. annuum var. annuum	Soviet Union	8312053	7569737	99.64	2493615900	0.824646
Grif_9122	14013	C. annuum var. annuum	Costa Rica	13052458	11263425	99.67	3915737400	1.29495
Grif_9152	Peru-7204	C. annuum var. annuum	Costa Rica	13725839	11903378	99.5	4117751700	1.36175
Grif_9163	11391	C. annuum var. annuum	Costa Rica	10767409	9877724	99.04	3230222700	1.06824
Grif_9184	Grif 9184	C. annuum var. annuum	Colombia	12792016	10997486	99.54	3837604800	1.26911
Grif_9226	9806	C. annuum var. annuum	Costa Rica	16787135	14228036	99.09	5036140500	1.66547
Grif_9234	9934	C. annuum var. annuum	Costa Rica	11049295	9998878	99	3314788500	1.09621
Grif_9267	Honduras-12156	C. annuum var. annuum	Costa Rica	13770356	12576546	99.55	4131106800	1.36617
Grif_9300	Grif 9300	C. annuum var. annuum	Colombia	10350528	9483148	98.96	3105158400	1.02689
Grif_9301	Grif 9301	C. annuum var. annuum	Colombia	13650901	11727194	99.05	4095270300	1.35432
Grif_9315	14026	C. annuum var. annuum	Costa Rica	11034767	9500956	99.17	3310430100	1.09477
Grif_9334	16265	C. annuum var. annuum	Costa Rica	11293427	9761128	99.52	3388028100	1.12043
hengdongjiao	hengdongjiao	C. annuum var. annuum	China	11422758	10069065	99.79	3426827400	1.13326
huaglajiao	huaglajiao	C. annuum var. annuum	China	11104381	9820983	99.76	3331314300	1.10168
huatianjiao	huatianjiao	C. annuum var. annuum	China	9234036	8128156	99.76	2770210800	0.916117
jiaowang	jiaowang	C. annuum var. annuum	China	10862334	9499837	99.77	3258700200	1.07766
jichangzijiao	jichangzijiao	C. annuum var. annuum	China	10714777	9335669	99.76	3214433100	1.06302
jiejiehong	jiejiehong	C. annuum var. annuum	China	11505484	10512059	99.68	3451645200	1.14147
jizejiao	jizejiao	C. annuum var. annuum	China	10127084	8810588	99.77	3038125200	1.00472
liuyangjiao	liuyangjiao	C. annuum var. annuum	China	11519637	10112140	99.78	3455891100	1.14287
lusijiao	lusijiao	C. annuum var. annuum	China	11919282	10410080	99.71	3575784600	1.18252
luxijiao	luxijiao	C. annuum var. annuum	China	9241926	8479804	99.61	2772577800	0.9169
naibaijiao	naibaijiao	C. annuum var. annuum	China	11427009	10068177	99.72	3428102700	1.13368
nanjingzao	nanjingzao	C. annuum var. annuum	China	10903233	9986559	99.81	3270969900	1.08172
niujiaojiao	niujiaojiao	C. annuum var. annuum	China	12398722	10793300	99.78	3719616600	1.23009
OLJ10	OLJ10	C. annuum var. annuum	China	11799630	10785231	99.14	3539889000	1.17065
OLJ14	OLJ14	C. annuum var. annuum	China	9944402	9118061	99.67	2983320600	0.986593
OLJ20	OLJ20	C. annuum var. annuum	China	15925027	14436394	99.43	4777508100	1.57994
PI_123165	MUPOKAI	C. annuum var. annuum	India	9501768	8349756	99.06	2850530400	0.942679
PI_123472	MANESRU	C. annuum var. annuum	India	11781980	10317031	99.67	3534594000	1.1689
PI_124405	MIRCH	C. annuum var. annuum	India	11148779	9710977	99.71	3344633700	1.10608
PI_148629	8330	C. annuum var. annuum	Iran	11848800	10274465	99.27	3554640000	1.17553
PI_159261	No.4798	C. annuum var. annuum	United States	11229749	9591407	98.99	3368924700	1.11411
PI_164311	KOCHIKAI	C. annuum var. annuum	India	10017188	8983743	99.7	3005156400	0.993814
PI_164556	Bola	C. annuum var. annuum	Spain	10240112	8941620	99.6	3072033600	1.01593
PI_167061	SIVRI ACI BIBER	C. annuum var. annuum	Turkey	10071113	8816060	99.57	3021333900	0.999164
PI_179195	CARLISTAN	C. annuum var. annuum	Turkey	9501692	8270785	99.73	2850507600	0.942671
PI_181733	9928	C. annuum var. annuum	Lebanon	8862283	7741700	99.72	2658684900	0.879235
PI_183120	MIRCHA	C. annuum var. annuum	India	9965078	9082142	99.61	2989523400	0.988644
PI_183923	SOHMYNKEN	C. annuum var. annuum	India	9518623	8696803	99.7	2855586900	0.944351
PI_184039	BABURA KALINKOVA	C. annuum var. annuum	Serbia	9371932	8573128	99.45	2811579600	0.929798
PI_187315	PIMIENTA MEXICANA	C. annuum var. annuum	Guatemala	12512047	11396985	99.7	3753614100	1.24133
PI_187331	CHILE DULCE	C. annuum var. annuum	Guatemala	10131359	9240152	99.66	3039407700	1.00514
PI_188476	RAT CHILLI	C. annuum var. annuum	Mexico	11049586	9556464	99.74	3314875800	1.09624
PI_193470	1SCA BERBERRI	C. annuum var. annuum	Ethiopia	13665783	11671099	99.46	4099734900	1.35579
PI_194879	1SCA PINCHED NOSE	C. annuum var. annuum	Guyana	13504383	11613665	99.17	4051314900	1.33978
PI_194880	1SCA	C. annuum var. annuum	Guyana	13076672	11440266	99.1	3923001600	1.29735
PI_194910	BERBERRI	C. annuum var. annuum	Ethiopia	12359919	10750666	99.7	3707975700	1.22624
PI_195296	1SCA	C. annuum var. annuum	Guatemala	18939494	16079933	99.2	5681848200	1.879
PI_195301	1SCA	C. annuum var. annuum	Guatemala	10958388	9417522	99.07	3287516400	1.08719
PI_195770	2822	C. annuum var. annuum	Guatemala	13477685	11616186	99.11	4043305500	1.33713
PI_197000	CHILTEPE DE MONTANA	C. annuum var. annuum	Honduras	10667312	9218745	99.6	3200193600	1.05831
PI_197153	3092	C. annuum var. annuum	Guatemala	11282682	9875641	99.38	3384804600	1.11937
PI_197405	1SCA	C. annuum var. annuum	Ethiopia	9542572	8391925	99.55	2862771600	0.946727
PI_199507	PURPLE	C. annuum var. annuum	Argentina	10792316	9423578	99.75	3237694800	1.07072
PI_201241	CHILE ARCHO	C. annuum var. annuum	Mexico	12445771	10846409	99.45	3733731300	1.23476
PI_209026	PUERTO RICO WONDER	C. annuum var. annuum	Puerto Rico	8816689	7724211	99.7	2645006700	0.874712
PI_209109	1SCA	C. annuum var. annuum	Puerto Rico	8253019	7432957	98.92	2475905700	0.818789
PI_215728	1SCA	C. annuum var. annuum	Peru	9689255	8348590	99	2906776500	0.96128
PI_215743	Pimenton	C. annuum var. annuum	Peru	12986894	11340250	99.45	3896068200	1.28844
PI_222135	Ramillete	C. annuum var. annuum	Spain	10924156	9584029	99.71	3277246800	1.0838
PI_222975	Felfel Sabz	C. annuum var. annuum	Iran	12280122	10715403	99.7	3684036600	1.21832
PI_224413	No.1559	C. annuum var. annuum	Trinidad and Tobago	11981050	10475373	99.73	3594315000	1.18865
PI_224416	No.1574	C. annuum var. annuum	Costa Rica	16412859	14051091	99.1	4923857700	1.62833
PI_224420	No.1581	C. annuum var. annuum	Nicaragua	12387776	10753940	99.63	3716332800	1.229
PI_224439	No.1540	C. annuum var. annuum	Nicaragua	10521083	9156193	99.59	3156324900	1.04381
PI_224761	Bols. Milk pepper	C. annuum var. annuum	Eastern Europe	8808242	7707624	99.7	2642472600	0.873874
PI_234249	MAYAN BLACK POD	C. annuum var. annuum	Guatemala	9963217	8732889	99.68	2988965100	0.98846
PI_238054	No.1568	C. annuum var. annuum	Costa Rica	14051114	12176547	99.57	4215334200	1.39402
PI_238056	No.1614	C. annuum var. annuum	Costa Rica	12685081	11520540	98.98	3805524300	1.2585
PI_238059	No.1651	C. annuum var. annuum	Guatemala	8537031	7825445	99.09	2561109300	0.846967
PI_238060	No.1738	C. annuum var. annuum	Suriname	13722731	11863619	99.08	4116819300	1.36144
PI_241641	No.1202	C. annuum var. annuum	Colombia	9949639	8660030	99.7	2984891700	0.987113
PI_241670	No.1278	C. annuum var. annuum	Ecuador	9101323	8018655	99.72	2730396900	0.90295
PI_241677	No.1391	C. annuum var. annuum	Peru	11918263	10452724	99.7	3575478900	1.18242
PI_249543	150	C. annuum var. annuum	Greece	10191445	9194615	99.72	3057433500	1.0111
PI_249908	Pimentos Morrones	C. annuum var. annuum	Portugal	10887724	9366750	99.51	3266317200	1.08018
PI_254546	Moorch	C. annuum var. annuum	Afghanistan	12538969	10840819	99.75	3761690700	1.244
PI_255661	1SCA	C. annuum var. annuum	Afghanistan	10402896	9030454	99.73	3120868800	1.03208
PI_257053	'GUMDROP'	C. annuum var. annuum	Colombia	8378895	7680943	99.6	2513668500	0.831278
PI_257069	26	C. annuum var. annuum	Colombia	8602273	7574233	99.07	2580681900	0.853439
PI_257072	1SCA	C. annuum var. annuum	Colombia	9859658	8578508	99.02	2957897400	0.978186
PI_257074	1SCA	C. annuum var. annuum	Colombia	15919799	13764203	99.1	4775939700	1.57942
PI_257098	Hermanita	C. annuum var. annuum	Colombia	9611418	8741809	98.99	2883425400	0.953557
PI_257117	87	C. annuum var. annuum	Colombia	11969933	10197090	99.17	3590979900	1.18755
PI_257182	174	C. annuum var. annuum	Peru	13439862	12222246	99.61	4031958600	1.33338
PI_260436	Arivivi	C. annuum var. annuum	Bolivia	13176541	11238135	97.7	3952962300	1.30726
PI_260611	Combari	C. annuum var. annuum	Brazil	16258915	14602028	99.7	4877674500	1.61306
PI_264659	Paprika Elefantenrussel	C. annuum var. annuum	Germany	10238242	8892882	98.94	3071472600	1.01575
PI_267081	Kashipovsky	C. annuum var. annuum	Soviet Union	12102258	10192884	99.73	3630677400	1.20068
PI_267727	Secord Red Chili	C. annuum var. annuum	Guatemala	10124369	8805718	99.71	3037310700	1.00445
PI_267730	'BLACK CLUSTER'	C. annuum var. annuum	Cuba	12169407	10565210	99.7	3650822100	1.20734
PI_267731	'PURPLE LEAF HEART'	C. annuum var. annuum	Cuba	11346472	9848155	99.69	3403941600	1.12569
PI_267737	LARGE YELLOW SWEET	C. annuum var. annuum	Guatemala	9289480	8478550	99.64	2786844000	0.921618
PI_269458	VARIABLE	C. annuum var. annuum	Pakistan	10068819	8610821	99.74	3020645700	0.998937
PI_273415	LONG HOT	C. annuum var. annuum	Italy	13427877	11471648	99.74	4028363100	1.33219
PI_275011	Novoselska Kapiya	C. annuum var. annuum	Bulgaria	10123618	8722416	99.73	3037085400	1.00437
PI_281298	PIMANTERO	C. annuum var. annuum	Argentina	9454739	8159177	99.49	2836421700	0.938013
PI_281312	Sertaozinho	C. annuum var. annuum	Brazil	10207853	8865476	99.72	3062355900	1.01273
PI_281319	1515	C. annuum var. annuum	Chile	9108771	7838861	99.05	2732631300	0.903689
PI_281341	No. 988	C. annuum var. annuum	El Salvador	11571359	9976188	99.69	3471407700	1.148
PI_281342	Ethiopian Hot	C. annuum var. annuum	Ethiopia	9192329	7982052	99.73	2757698700	0.911979
PI_281363	Chili de Arbol	C. annuum var. annuum	Mexico	11769668	10550626	99.7	3530900400	1.16768
PI_281376	Guajillo	C. annuum var. annuum	Mexico	10200120	8770540	99.72	3060036000	1.01196
PI_281400	CHILI LARGO	C. annuum var. annuum	Nicaragua	9407857	8607714	99.73	2822357100	0.933362
PI_281432	Turkish Hot	C. annuum var. annuum	Turkey	12488813	11416976	99.48	3746643900	1.23903
PI_288932	Sarga Chilli	C. annuum var. annuum	Hungary	8908637	8226091	99.72	2672591100	0.883834
PI_288941	Kresztjanskij	C. annuum var. annuum	Hungary	11460301	9706635	99.77	3438090300	1.13699
PI_288950	Tltostenna Pawzska Krajova	C. annuum var. annuum	Hungary	12599392	10783058	99.07	3779817600	1.25
PI_288964	Maritza	C. annuum var. annuum	Hungary	12891838	11101583	99.7	3867551400	1.27901
PI_288975	Cayenne	C. annuum var. annuum	Hungary	9793683	8467690	99.73	2938104900	0.97164
PI_291999	YELLOW NAHARIA	C. annuum var. annuum	Israel	14039287	12255961	99.72	4211786100	1.39285
PI_294452	CASCABEL	C. annuum var. annuum	Virgin Islands (U.S.)	9624065	8734662	99.71	2887219500	0.954812
PI_297468	PLOVDIVAKI JUS	C. annuum var. annuum	Hungary	11970817	10304582	99.63	3591245100	1.18764
PI_302665	G9596 63-129 BLANCO DEL PAI	C. annuum var. annuum	Puerto Rico	10393875	8889703	99.68	3118162500	1.03119
PI_310435	C15199	C. annuum var. annuum	Mexico	13469544	11652899	99.72	4040863200	1.33633
PI_315015	PANCO	C. annuum var. annuum	Peru	8836123	7688026	99.07	2650836900	0.87664
PI_338992		C. annuum var. annuum	Turkey	12143423	10476282	99.32	3643026900	1.20476
PI_339051	SERIBIBER	C. annuum var. annuum	Turkey	9886840	8950171	99.31	2966052000	0.980882
PI_339074		C. annuum var. annuum	Turkey	11718536	10219438	98.45	3515560800	1.16261
PI_339105	ISTANBUL SIVRI	C. annuum var. annuum	Turkey	11780927	10018612	98.21	3534278100	1.1688
PI_339131		C. annuum var. annuum	Turkey	11728802	10081672	99.72	3518640600	1.16363
PI_344283	DOLMA BIBER	C. annuum var. annuum	Turkey	11847183	10307815	99.69	3554154900	1.17537
PI_344296	CARLISTON	C. annuum var. annuum	Turkey	13536711	11777520	99.74	4061013300	1.34299
PI_355820	Aji picante	C. annuum var. annuum	Ecuador	12692705	10878818	99.05	3807811500	1.25925
PI_357412	VELESKA DOLGA	C. annuum var. annuum	Former Serbia and Montenegro	11528476	9942972	99.72	3458542800	1.14375
PI_357439	VEZEN SLATKA	C. annuum var. annuum	Former Serbia and Montenegro	11603732	10025797	99.72	3481119600	1.15122
PI_357467	STITEN FEFERON	C. annuum var. annuum	Former Serbia and Montenegro	11274403	10248819	99.68	3382320900	1.11854
PI_370007		C. annuum var. annuum	India	9863787	9005479	99.69	2959136100	0.978595
PI_379193	STOJKOVSKA RANKA	C. annuum var. annuum	Former Serbia and Montenegro	16124474	13899645	99.74	4837342200	1.59972
PI_385960	JET-SET	C. annuum var. annuum	Kenya	13636830	11912893	99.73	4091049000	1.35292
PI_390972	HOT PEPPER	C. annuum var. annuum	Israel	12963335	11171840	99.71	3889000500	1.2861
PI_407450	Zlaten Medal	C. annuum var. annuum	South Africa	14832109	12678396	99.73	4449632700	1.47151
PI_410407	AVELAR	C. annuum var. annuum	Brazil	13181956	11502336	99.71	3954586800	1.30779
PI_438533	Chile verde	C. annuum var. annuum	Belize	11493816	9985169	99.63	3448144800	1.14031
PI_438538	Dzabalan	C. annuum var. annuum	Belize	14292399	12196829	99.56	4287719700	1.41796
PI_438564	Chile relleno	C. annuum var. annuum	Guatemala	13334425	11515410	99.68	4000327500	1.32292
PI_438624	Colgante	C. annuum var. annuum	Mexico	13212844	11438587	99.54	3963853200	1.31086
PI_438667	Pararo	C. annuum var. annuum	Mexico	19818920	16435564	99.14	5945676000	1.96625
PI_439228	1581	C. annuum var. annuum	Costa Rica	7646745	7040924	99.65	2294023500	0.75864
PI_439234	1635	C. annuum var. annuum	Costa Rica	10914647	9877248	99.03	3274394100	1.08285
PI_439240	2197	C. annuum var. annuum	Ecuador	12624128	11091529	99.72	3787238400	1.25245
PI_439242	1988	C. annuum var. annuum	Fiji	10393390	9140171	99.76	3118017000	1.03114
PI_439256	1777	C. annuum var. annuum	Japan	14024110	12144296	99.74	4207233000	1.39134
PI_439259	1993	C. annuum var. annuum	Korea, South	11579673	10157741	99.78	3473901900	1.14883
PI_439311	2084	C. annuum var. annuum	Mexico	10643236	9709932	98.63	3192970800	1.05593
PI_439330	2030	C. annuum var. annuum	Peru	11273709	9869313	99.75	3382112700	1.11847
PI_439338	2165	C. annuum var. annuum	Romania	10795743	9857984	99.09	3238722900	1.07106
PI_439378	1979	C. annuum var. annuum	Jamaica	12322243	10692475	99.73	3696672900	1.2225
PI_439391	2026	C. annuum var. annuum	Peru	12226758	10713699	99.76	3668027400	1.21303
PI_439431	1989	C. annuum var. annuum	Fiji	13449688	11704465	99.77	4034906400	1.33436
PI_439449	2101	C. annuum var. annuum	Peru	9766446	8949879	98.96	2929933800	0.968938
PI_439498	1574	C. annuum var. annuum	Costa Rica	14283774	12163311	99.06	4285132200	1.41711
PI_439502	1645	C. annuum var. annuum	Costa Rica	11733731	10115469	99.18	3520119300	1.16411
PI_439511	408	C. annuum var. annuum	Mexico	11491141	9886194	99.12	3447342300	1.14005
PI_439522	1742	C. annuum var. annuum	Suriname	12717759	11101347	99.12	3815327700	1.26174
PI_439524	2180	C. annuum var. annuum	Venezuela	9342906	8548340	99.63	2802871800	0.926918
PI_439526	1270	C. annuum var. annuum	United States	14504914	12599852	99.13	4351474200	1.43905
PI_466908	Kurtovska kapija	C. annuum var. annuum	Bulgaria	11921208	10368721	99.75	3576362400	1.18271
PI_487620	5348	C. annuum var. annuum	Costa Rica	12287152	10681462	99.71	3686145600	1.21902
PI_495791	Sorijska kapija	C. annuum var. annuum	Bulgaria	10316573	9040250	99.73	3094971900	1.02352
PI_506436		C. annuum var. annuum	Moldova	10670682	9807048	99.35	3201204600	1.05865
PI_506437		C. annuum var. annuum	Moldova	11220984	9847334	99.72	3366295200	1.11324
PI_508434	'Oriental glory'	C. annuum var. annuum	Korea, South	13646143	11876408	99.73	4093842900	1.35385
PI_508438	'Early spring green'	C. annuum var. annuum	Korea, South	10747195	9396946	99.73	3224158500	1.06624
PI_511881	Chile jalapeno.	C. annuum var. annuum	Mexico	10239353	8980371	99.72	3071805900	1.01586
PI_511882	Chile negro.	C. annuum var. annuum	Mexico	10206521	9264121	99.59	3061956300	1.0126
PI_532990	'SOROKSARI'	C. annuum var. annuum	Hungary	14637030	12616511	99.72	4391109000	1.45215
PI_547069	THAI HOT	C. annuum var. annuum	Thailand	12457075	10818450	99.78	3737122500	1.23588
PI_562692	'SWALLOWTAIL'	C. annuum var. annuum	Kazakhstan	8540789	7834997	99.68	2562236700	0.847339
PI_574550	chile parado	C. annuum var. annuum	Mexico	10516134	9298405	99.71	3154840200	1.04332
PI_585246	Ecu 2254	C. annuum var. annuum	Ecuador	11370805	10369769	99.75	3411241500	1.12811
PI_593510	10323	C. annuum var. annuum	Mexico	9617348	8443642	99.74	2885204400	0.954146
PI_593553	Tizenegues	C. annuum var. annuum	Hungary	11004693	10072342	99.64	3301407900	1.09179
PI_593565	Candlelight	C. annuum var. annuum	United States	11331875	10202768	99.72	3399562500	1.12425
PI_593613	Bahama Hot	C. annuum var. annuum	United States	12864396	11189463	99.14	3859318800	1.27629
PI_595906	aji de boton	C. annuum var. annuum	Ecuador	10823287	9454414	99.12	3246986100	1.07379
PI_617082	HUNGARIAN WAX	C. annuum var. annuum	United States	12077466	10605348	99.72	3623239800	1.19822
PI_631129	Djelenska shipka	C. annuum var. annuum	Bulgaria	11264165	9938717	99.71	3379249500	1.11753
PI_631131	Grif 1570	C. annuum var. annuum	Yemen	12593650	11023368	99.74	3778095000	1.24943
PI_631146	MC 146	C. annuum var. annuum	Paraguay	13265033	11603528	97.37	3979509900	1.31604
PI_631148	'NuMex Centennial'	C. annuum var. annuum	United States	11430464	10489034	99.67	3429139200	1.13403
PI_631151	Grif 5492	C. annuum var. annuum	Nepal	14802272	12647546	99.13	4440681600	1.46855
PI_631152	Grif 12292	C. annuum var. annuum	Brazil	14572788	12519604	99.79	4371836400	1.44578
PI_635818	EARLY WONDER	C. annuum var. annuum	United States	15028253	13103516	99.72	4508475900	1.49097
PI_639642	Papryka	C. annuum var. annuum	Poland	12596613	11020916	99.72	3778983900	1.24972
PI_639646	Papryka czerwona	C. annuum var. annuum	Poland	14552676	12648876	99.75	4365802800	1.44378
PI_639655	Peru-5363	C. annuum var. annuum	Costa Rica	9333307	7983068	99.02	2799992100	0.925966
PI_640439	'Friesdorfer Selex'	C. annuum var. annuum	Netherlands	11786872	10718849	99.7	3536061600	1.16939
PI_640495	'Lorai'	C. annuum var. annuum	Niger	7816542	6796420	99.75	2344962600	0.775486
PI_640496	'de Cayenne'	C. annuum var. annuum	Niger	9427069	8204320	99.72	2828120700	0.935268
PI_640500	'Huay Sithon'	C. annuum var. annuum	Thailand	9398941	8286084	99.76	2819682300	0.932477
PI_640502	'Kilinochi'	C. annuum var. annuum	Sri Lanka	11227435	10131109	99.72	3368230500	1.11388
PI_640503	'Redlands Sweet Sue'	C. annuum var. annuum	Australia	14329856	12529134	99.68	4298956800	1.42168
PI_640507	'IIHR 1238'	C. annuum var. annuum	El Salvador	8564254	7816291	99.72	2569276200	0.849667
PI_640508	'Calcutta Round #1'	C. annuum var. annuum	India	4029607	3498453	99.72	1208882100	0.399781
PI_640511	'Salmon'	C. annuum var. annuum	Senegal	11698203	10105173	99.77	3509460900	1.16059
PI_640516	'Chicken Heart'	C. annuum var. annuum	Taiwan	9390828	8130078	99.72	2817248400	0.931673
PI_640527	'Milord'	C. annuum var. annuum	France	9442507	8581363	99.52	2832752100	0.9368
PI_640538	'88161'	C. annuum var. annuum	Mongolia	11323438	9673450	99.74	3397031400	1.12341
PI_640539	'8812'	C. annuum var. annuum	Mongolia	10734067	9345849	99.76	3220220100	1.06494
PI_640540	'Paprika#1'	C. annuum var. annuum	Malawi	9044412	8166689	99.74	2713323600	0.897304
PI_640554	'Cayenne Chile'	C. annuum var. annuum	United States	7677358	6761746	99.74	2303207400	0.761678
PI_640567	'Keriting'	C. annuum var. annuum	Indonesia	11059803	9617070	99.7	3317940900	1.09725
PI_640575	PBC 386	C. annuum var. annuum	Malaysia	10064107	8837310	99.73	3019232100	0.998469
PI_640589	'Balady'	C. annuum var. annuum	Egypt	9715486	8509080	99.69	2914645800	0.963882
PI_640596	'Sequeira Mendes'	C. annuum var. annuum	Portugal	9066952	7881681	99.71	2720085600	0.899541
PI_640631	'Chil Gog Jae Lae'	C. annuum var. annuum	Korea, South	11458073	10459575	99.74	3437421900	1.13677
PI_640635	'Pusa Sadabahar'	C. annuum var. annuum	India	10950401	9586470	99.55	3285120300	1.0864
PI_640640	'Tumpang'	C. annuum var. annuum	Indonesia	9952315	8675909	99.69	2985694500	0.987378
PI_640672	PBC 632	C. annuum var. annuum	Bangladesh	8571594	7602610	99.75	2571478200	0.850396
PI_640676	'Athi Slim'	C. annuum var. annuum	Kenya	10456527	9086986	99.68	3136958100	1.0374
PI_640679	'Hungarian Yellow Wax'	C. annuum var. annuum	United States	7170483	6266047	99.71	2151144900	0.71139
PI_640689	'Montego'	C. annuum var. annuum	Taiwan	11451190	10481839	99.7	3435357000	1.13608
PI_640690	'Early Jalapeno'	C. annuum var. annuum	United States	10507614	9577000	99.71	3152284200	1.04247
PI_640697	'Arka Lohit'	C. annuum var. annuum	India	10494431	9594826	99.71	3148329300	1.04116
PI_640698	PBC 725	C. annuum var. annuum	Papua New Guinea	10711093	9406040	99.7	3213327900	1.06266
PI_640716	'Feherozon'	C. annuum var. annuum	Hungary	9820160	8935177	99.62	2946048000	0.974267
PI_640724	PBC 804	C. annuum var. annuum	Myanmar	10363279	8996883	99.71	3108983700	1.02815
PI_640745	'Baramashi'	C. annuum var. annuum	Japan	5689732	5260658	99.72	1706919600	0.564483
PI_640750	PBC 881	C. annuum var. annuum	Australia	9163139	7984921	99.72	2748941700	0.909083
PI_640751	PBC 882	C. annuum var. annuum	Vietnam	8522856	7510349	99.7	2556856800	0.84556
PI_640755	PBC 889	C. annuum var. annuum	Tanzania	9297008	8513092	99.71	2789102400	0.922365
PI_640763	'Bangalore 1'	C. annuum var. annuum	India	10152708	9199781	99.71	3045812400	1.00726
PI_640767	'Kaswaswa 1'	C. annuum var. annuum	Tanzania	7900718	6871067	99.7	2370215400	0.783837
PI_640770	PBC 923	C. annuum var. annuum	Uganda	11901236	10377953	99.69	3570370800	1.18073
PI_640774	'Hot Portugal'	C. annuum var. annuum	United States	11813321	10266438	99.74	3543996300	1.17201
PI_640776	'Narva'	C. annuum var. annuum	Grenada	10463886	9184264	99.69	3139165800	1.03813
PI_640781	'Surya Mukhi'	C. annuum var. annuum	Nepal	11052467	9672465	99.72	3315740100	1.09653
PI_640782	'Yatsufusa'	C. annuum var. annuum	Nepal	9257357	8109386	99.74	2777207100	0.918431
PI_640783	'Sha Ema'	C. annuum var. annuum	Bhutan	9840680	8491499	99.72	2952204000	0.976303
PI_640784	'Longhi'	C. annuum var. annuum	Pakistan	9136472	7919156	99.73	2740941600	0.906438
PI_640787	'Chilli Cabai'	C. annuum var. annuum	Malaysia	10558588	9199048	99.75	3167576400	1.04753
PI_640793	'Fips'	C. annuum var. annuum	Netherlands	12263625	10632463	99.75	3679087500	1.21669
PI_640809	PBC1353	C. annuum var. annuum	Denmark	11347662	9837314	99.74	3404298600	1.12581
PI_640814	'Astrachanskij 628'	C. annuum var. annuum	Russian Federation	12522659	10831851	99.73	3756797700	1.24238
PI_640815	PBC1384	C. annuum var. annuum	Zambia	8235910	7333359	99.69	2470773000	0.817092
PI_640817	PBC1404	C. annuum var. annuum	Syria	9052094	8288481	99.51	2715628200	0.898066
PI_640818	'Hot Shot'	C. annuum var. annuum	Philippines	9914697	8991147	99.72	2974409100	0.983646
PI_640832	'Canada Cheese'	C. annuum var. annuum	Canada	10628579	9326366	99.7	3188573700	1.05447
PI_640858	'Russian'	C. annuum var. annuum	Russian Federation	9657753	8392234	99.67	2897325900	0.958154
PI_640894	PBC 306	C. annuum var. annuum	Peru	10273387	9306988	98.93	3082016100	1.01923
PI_640907	'UL-3878'	C. annuum var. annuum	Nigeria	8026039	7195542	99.15	2407811700	0.796271
PI_645493	Chimayo	C. annuum var. annuum	United States	12709006	11056006	99.73	3812701800	1.26087
PI_645508	'Bolivian Rainbow'	C. annuum var. annuum	Bolivia	14945300	13709196	99.72	4483590000	1.48274
PI_645509	'P. Sakaraho'	C. annuum var. annuum	Nigeria	11201114	9806634	99.5	3360334200	1.11127
PI_645511	'U-Kashinburgu'	C. annuum var. annuum	Nigeria	10002905	8825239	99.75	3000871500	0.992397
PI_645513	'Perennial HDV'	C. annuum var. annuum	France	10261074	8988322	99.74	3078322200	1.01801
PI_645534	PBC 726	C. annuum var. annuum	Papua New Guinea	12495429	11445017	99.65	3748628700	1.23968
PI_653625	'Czechoslovakian Black'	C. annuum var. annuum	Czech Republic	11395697	9867438	99.7	3418709100	1.13058
PI_653627	'Erect Chilli Jalan Kel'	C. annuum var. annuum	Malaysia	7836932	6881241	99.74	2351079600	0.777509
PI_653634	'Bako Local'	C. annuum var. annuum	Ethiopia	11425107	9971453	99.67	3427532100	1.1335
PI_653643	'Chillies Giant'	C. annuum var. annuum	Sri Lanka	12018502	10398533	99.71	3605550600	1.19237
PI_653646	'Kalmicho'	C. annuum var. annuum	Korea, South	11648043	10162755	99.72	3494412900	1.15561
PI_653655	'T 98/967'	C. annuum var. annuum	Hungary	9788500	8588523	99.73	2936550000	0.971126
PI_653659	'CAP 66/78'	C. annuum var. annuum	Germany	15664956	14153348	99.7	4699486800	1.55413
PI_653679	9839	C. annuum var. annuum	Costa Rica	17009400	14575685	99.08	5102820000	1.68752
PI_653683	Grif 9337	C. annuum var. annuum	Colombia	9016720	8277336	99.03	2705016000	0.894557
PI_656284	'Vyuco'	C. annuum var. annuum	Argentina	9388153	8303980	99.68	2816445900	0.931407
PI_656292	'Sao Carlos'	C. annuum var. annuum	Brazil	11172039	9702786	99.71	3351611700	1.10839
PI_656300	'Roumanian'	C. annuum var. annuum	Romania	12946313	11349633	99.69	3883893900	1.28442
PI_656302	GSMO 1-1	C. annuum var. annuum	Georgia	11708207	8470031	99.67	3512462100	1.16158
PI_661085	9916	C. annuum var. annuum	Costa Rica	12545037	10787575	99.11	3763511100	1.2446
PI_664595	'Carolina Cayenne'	C. annuum var. annuum	United States	11010954	9588907	99.68	3303286200	1.09241
PI_666511	Diente de chucho	C. annuum var. annuum	Guatemala	13337723	11607006	99.06	4001316900	1.32325
PI_666589	Diente de perro	C. annuum var. annuum	Guatemala	13180118	11154173	99.7	3954035400	1.30761
PI_674456	'Nabeul II'	C. annuum var. annuum	Tunisia	13554118	11790325	99.7	4066235400	1.34472
PI_674458	'Capriglio'	C. annuum var. annuum	Italy	11584435	10106642	99.7	3475330500	1.1493
PI_675463	BG-939	C. annuum var. annuum	Mexico	12213923	10989354	99.73	3664176900	1.21175
PI_682667	'Chile de Aqua'	C. annuum var. annuum	NA	9826555	8571801	99.69	2947966500	0.974901
PI_682670	'Fish Pepper'	C. annuum var. annuum	NA	10924860	9488022	99.7	3277458000	1.08387
qiubeijiao	qiubeijiao	C. annuum var. annuum	China	10711411	9341379	99.74	3213423300	1.06269
qixingjiao	qixingjiao	C. annuum var. annuum	China	13686895	11938908	99.8	4106068500	1.35789
ruyuanjiao	ruyuanjiao	C. annuum var. annuum	China	9603673	8793100	98.56	2881101900	0.952789
sanjiao168	sanjiao168	C. annuum var. annuum	China	12830534	11119371	99.76	3849160200	1.27293
sanweijiao	sanweijiao	C. annuum var. annuum	China	11602723	10243365	99.78	3480816900	1.15112
sanyingjiao	sanyingjiao	C. annuum var. annuum	China	11894573	10437085	99.72	3568371900	1.18007
shaxijiao	shaxijiao	C. annuum var. annuum	China	8723489	7918344	99.77	2617046700	0.865465
shenqijiao	shenqijiao	C. annuum var. annuum	China	9752041	8898243	99.73	2925612300	0.967509
shizhuhong	shizhuhong	C. annuum var. annuum	China	10753719	9461871	99.78	3226115700	1.06689
shuangfengjiao	shuangfengjiao	C. annuum var. annuum	China	13760527	12428695	99.73	4128158100	1.36519
taizijiao	taizijiao	C. annuum var. annuum	China	10030850	8810543	99.73	3009255000	0.99517
tiepijiao	tiepijiao	C. annuum var. annuum	China	11277442	9975251	99.42	3383232600	1.11885
xiaoguojiao	xiaoguojiao	C. annuum var. annuum	China	12936335	11211664	99.73	3880900500	1.28343
xiaomila	xiaomila	C. annuum var. annuum	China	13239618	11551864	99.13	3971885400	1.31351
yesanjiao	yesanjiao	C. annuum var. annuum	China	10010520	8810266	99.19	3003156000	0.993153
yidouhong	yidouhong	C. annuum var. annuum	China	9767857	8899144	99.7	2930357100	0.969078
YMH19	YMH19	C. annuum var. annuum	Ethiopia	11260593	10284477	99.46	3378177900	1.11717
YMH32	YMH32	C. annuum var. annuum	Benin	11807028	10756164	99.66	3542108400	1.17139
YMH64	YMH64	C. annuum var. annuum	Sudan	10201760	9320843	99.49	3060528000	1.01213
YMH76	YMH76	C. annuum var. annuum	South Africa	12118616	11070716	99.65	3635584800	1.2023
YMH82	YMH82	C. annuum var. annuum	South Africa	12205030	11105379	99.74	3661509000	1.21087
Z111	Z111	C. annuum var. annuum	China	14019444	12313909	99.76	4205833200	1.39088
Z129	Z129	C. annuum var. annuum	China	11013355	9735100	99.74	3304006500	1.09264
Z21	Z21	C. annuum var. annuum	China	11332787	9933239	99.72	3399836100	1.12434
Z22	Z22	C. annuum var. annuum	China	11064158	9698035	99.71	3319247400	1.09769
Z337	Z337	C. annuum var. annuum	China	10897107	9562466	99.46	3269132100	1.08111
Z348	Z348	C. annuum var. annuum	China	11637785	10193167	99.78	3491335500	1.1546
Z356	Z356	C. annuum var. annuum	China	8377300	7254953	99.73	2513190000	0.83112
Z374-5	Z374-5	C. annuum var. annuum	China	10107564	7935933	99.7	3032269200	1.00278
zaojiao	zaojiao	C. annuum var. annuum	China	10798308	9542326	99.77	3239492400	1.07131
zhangshugang	zhangshugang	C. annuum var. annuum	China	12858006	11250373	99.79	3857401800	1.27565
zhiwangjiao	zhiwangjiao	C. annuum var. annuum	China	11230457	9870570	99.07	3369137100	1.11418
zhongguojiao	zhongguojiao	C. annuum var. annuum	China	7451693	6787454	99.76	2235507900	0.739289
zhudachang	zhudachang	C. annuum var. annuum	China	13117520	11934555	99.64	3935256000	1.3014
zoukejiao	zoukejiao	C. annuum var. annuum	China	10987282	9670259	99.71	3296184600	1.09006
Grif_9138	Salvador-9068	C. annuum var. glabriusculum	Costa Rica	9737280	8525350	98.97	2921184000	0.966044
Grif_9178	16282	C. annuum var. glabriusculum	Costa Rica	8064521	7072537	99.59	2419356300	0.800088
Grif_9284	15647	C. annuum var. glabriusculum	Costa Rica	9288203	8132343	99.07	2786460900	0.921491
Grif_9286	15650	C. annuum var. glabriusculum	Costa Rica	9298690	8152956	99.07	2789607000	0.922531
Grif_9331	15654	C. annuum var. glabriusculum	Costa Rica	9827839	8433512	98.94	2948351700	0.975029
PI_224405	No.1534	C. annuum var. glabriusculum	Mexico	12905961	11184332	99.67	3871788300	1.28041
PI_241675	NO.1284	C. annuum var. glabriusculum	Ecuador	18142092	15065288	99.12	5442627600	1.79989
PI_241676	No.1285	C. annuum var. glabriusculum	Ecuador	12756670	11021240	99.09	3827001000	1.2656
PI_273425	C-270	C. annuum var. glabriusculum	United States	8037322	6998005	99.6	2411196600	0.79739
PI_281372	Chili Tepine	C. annuum var. glabriusculum	Mexico	8519217	7510586	99.59	2555765100	0.845199
PI_310488	CHILTAPIN	C. annuum var. glabriusculum	Mexico	8938971	7741088	99.49	2681691300	0.886843
PI_311126	21560	C. annuum var. glabriusculum	Nicaragua	10547362	9065605	99.1	3164208600	1.04641
PI_381626	Chiltipen	C. annuum var. glabriusculum	Mexico	10777649	9271539	99.65	3233294700	1.06926
PI_406948	W-C 1554	C. annuum var. glabriusculum	Nicaragua	10983298	9551971	99.03	3294989400	1.08966
PI_438668	Simojovel	C. annuum var. glabriusculum	Mexico	9256004	8134323	99.19	2776801200	0.918297
PI_439325	1537	C. annuum var. glabriusculum	Nicaragua	9270138	8078561	99.09	2781041400	0.919699
PI_511885	Pequin or Sivuli (Tepehuan).	C. annuum var. glabriusculum	Mexico	12985468	11265175	99.48	3895640400	1.2883
PI_511886	Sivuli.	C. annuum var. glabriusculum	Mexico	10983767	9452889	99.49	3295130100	1.08971
PI_511887	Chiltepin	C. annuum var. glabriusculum	Mexico	9138801	7997610	99.5	2741640300	0.906669
PI_555619	10365	C. annuum var. glabriusculum	Mexico	8619901	7586557	99.5	2585970300	0.855188
PI_566812	chilito de Simojovel	C. annuum var. glabriusculum	Mexico	10233139	8926403	99.53	3069941700	1.01524
PI_574547	chile que mira p'arriba	C. annuum var. glabriusculum	Mexico	9591601	8336892	99.06	2877480300	0.951591
PI_593485	10210	C. annuum var. glabriusculum	Mexico	8202470	7281465	99.68	2460741000	0.813774
PI_593486	10232	C. annuum var. glabriusculum	Mexico	10152781	8859060	99.68	3045834300	1.00727
PI_593490	10242	C. annuum var. glabriusculum	Mexico	12298323	10702730	99.71	3689496900	1.22013
PI_593491	10243	C. annuum var. glabriusculum	Mexico	7393192	6557731	99.62	2217957600	0.733485
PI_593493	10258	C. annuum var. glabriusculum	Mexico	8400163	7342972	99.68	2520048900	0.833388
PI_593498	10272	C. annuum var. glabriusculum	Mexico	10021286	8763158	99.69	3006385800	0.994221
PI_593499	10274	C. annuum var. glabriusculum	Mexico	9990924	8672231	99.6	2997277200	0.991209
PI_593500	10277	C. annuum var. glabriusculum	Mexico	12901258	11075525	99.68	3870377400	1.27995
PI_593505	10290	C. annuum var. glabriusculum	Mexico	9280158	8186534	99.68	2784047400	0.920693
PI_593507	10303	C. annuum var. glabriusculum	Mexico	13092475	11286677	99.71	3927742500	1.29892
PI_593516	10342	C. annuum var. glabriusculum	Mexico	11338300	9889149	99.65	3401490000	1.12488
PI_593517	10353	C. annuum var. glabriusculum	Mexico	11752841	10216568	99.7	3525852300	1.16601
PI_593519	10362	C. annuum var. glabriusculum	Mexico	12199947	10739602	99.51	3659984100	1.21037
PI_593526	10388	C. annuum var. glabriusculum	Mexico	10321102	8949194	99.12	3096330600	1.02397
PI_593527	10389	C. annuum var. glabriusculum	Mexico	11010551	9660347	99.13	3303165300	1.09237
PI_593543	Chiletepin	C. annuum var. glabriusculum	Mexico	11948859	10364957	99.69	3584657700	1.18546
PI_593544	Chiletepin	C. annuum var. glabriusculum	Mexico	10139819	8818823	99.65	3041945700	1.00598
PI_593545	GN84170-6	C. annuum var. glabriusculum	Mexico	15470288	13144369	99.51	4641086400	1.53482
PI_593546	GN84170-9	C. annuum var. glabriusculum	Mexico	10905748	9938463	99.08	3271724400	1.08197
PI_593547	GN84170-14	C. annuum var. glabriusculum	Mexico	11832763	10336839	99.52	3549828900	1.17394
PI_593555	GN84170-18	C. annuum var. glabriusculum	Mexico	12076672	10462226	99.52	3623001600	1.19814
PI_593557	GN84170-20	C. annuum var. glabriusculum	Mexico	12426601	10671544	99.52	3727980300	1.23285
PI_593574	GN84170-12	C. annuum var. glabriusculum	Mexico	10709398	9759179	99.08	3212819400	1.06249
PI_593575	GN84170-15	C. annuum var. glabriusculum	Mexico	10090862	8810179	99.5	3027258600	1.00112
PI_593576	GN84170-16	C. annuum var. glabriusculum	Mexico	9860696	9029888	99.44	2958208800	0.978289
PI_593577	GN84170-14	C. annuum var. glabriusculum	Mexico	10835645	9854863	99.5	3250693500	1.07501
PI_593578	GN84170-15	C. annuum var. glabriusculum	Mexico	8677488	7938381	99.46	2603246400	0.860901
PI_593579	GN84170-19	C. annuum var. glabriusculum	Mexico	8792579	7685806	99.5	2637773700	0.87232
PI_594130	10331	C. annuum var. glabriusculum	Mexico	11269658	9716952	99.68	3380897400	1.11807
PI_631135	chiltepe	C. annuum var. glabriusculum	Guatemala	11260881	9750375	98.43	3378264300	1.1172
PI_631136	chiltepe	C. annuum var. glabriusculum	Guatemala	13141013	11561439	99.09	3942303900	1.30373
PI_631137	tolito	C. annuum var. glabriusculum	Guatemala	15372640	13358588	99.08	4611792000	1.52513
PI_631139	chile	C. annuum var. glabriusculum	Guatemala	9498472	8383991	99.07	2849541600	0.942352
PI_631141	chiltepe	C. annuum var. glabriusculum	Guatemala	7732814	6771703	99.09	2319844200	0.767179
PI_631144	chile nan	C. annuum var. glabriusculum	Guatemala	12478874	10837990	99.08	3743662200	1.23804
PI_632921	chile pepe	C. annuum var. glabriusculum	Guatemala	10134139	8850032	99.43	3040241700	1.00542
PI_632930	chile	C. annuum var. glabriusculum	Guatemala	11442904	9964619	99.08	3432871200	1.13526
PI_632932	chiltepe	C. annuum var. glabriusculum	Guatemala	8148223	7438262	99.08	2444466900	0.808393
PI_639126	chiltepe	C. annuum var. glabriusculum	Guatemala	10056962	8832104	99.09	3017088600	0.99776
PI_639639	chiltepe	C. annuum var. glabriusculum	Guatemala	9405357	8128228	99.09	2821607100	0.933114
PI_639662	chiltepe	C. annuum var. glabriusculum	Guatemala	12277979	10745554	99.09	3683393700	1.21811
PI_640726	'NuMex Bailey Piquin'	C. annuum var. glabriusculum	United States	11323412	9856031	99.69	3397023600	1.12341
PI_661082	'Turrialba (Hy-2)'	C. annuum var. glabriusculum	France	9748228	8551209	99.1	2924468400	0.967131
PI_666579	Blanco	C. annuum var. glabriusculum	Guatemala	8754103	8003924	98.94	2626230900	0.868502
PI_674459	'BG2816 selection 16-1'	C. annuum var. glabriusculum	Mexico	9521835	8290359	99.16	2856550500	0.94467
Grif_9222	Grif 9222	C. baccatum	Colombia	10741079	9416011	97.39	3222323700	1.06563
PI_159238	1SCA	C. baccatum	United States	9600724	8250797	97.55	2880217200	0.952497
PI_159239	1SCA	C. baccatum	United States	10940474	9514437	97.52	3282142200	1.08541
PI_257110	1SCA	C. baccatum	Colombia	15757040	13530614	97.44	4727112000	1.56327
PI_370005		C. baccatum	India	10578643	9322737	98.93	3173592900	1.04952
PI_413669	PENDUIUM	C. baccatum	Colombia	10560492	9096412	97.45	3168147600	1.04772
PI_424732	Pimenta douce	C. baccatum	Brazil	14626865	12790625	97.41	4388059500	1.45114
PI_431604		C. baccatum	Ecuador	8097402	7353340	97.32	2429220600	0.803351
PI_439359	1755	C. baccatum	Argentina	15740494	13322175	97.41	4722148200	1.56163
PI_439364	1232	C. baccatum	Brazil	10598382	9135414	97.4	3179514600	1.05148
PI_439368	2071	C. baccatum	Brazil	10655059	9283842	97.46	3196517700	1.0571
PI_439370	2129	C. baccatum	Bulgaria	11650103	10217879	97.31	3495030900	1.15582
PI_439372	1519	C. baccatum	Chile	13693837	11832900	97.39	4108151100	1.35858
PI_439373	1595	C. baccatum	Costa Rica	13262821	12047741	97.35	3978846300	1.31582
PI_439377	974	C. baccatum	Ecuador	12345822	10731936	97.4	3703746600	1.22484
PI_439386	1492	C. baccatum	Peru	15291393	12932333	97.37	4587417900	1.51707
PI_439388	1986	C. baccatum	Peru	10049708	8809877	97.35	3014912400	0.997041
PI_439389	2005	C. baccatum	Peru	10712162	9795699	97.23	3213648600	1.06276
PI_439393	2033	C. baccatum	Peru	11858471	10283747	97.44	3557541300	1.17649
PI_439394	2036	C. baccatum	Peru	12026775	10416072	97.42	3608032500	1.19319
PI_439408	2123	C. baccatum	Uruguay	11775017	10669987	97.07	3532505100	1.16821
PI_439412	1961	C. baccatum	Venezuela	10102215	9227501	97.32	3030664500	1.00225
PI_585242	Ecu 2236	C. baccatum	Ecuador	12924856	11237702	99.65	3877456800	1.28229
PI_585243	Ecu 2242	C. baccatum	Ecuador	11004338	9673973	97.45	3301301400	1.09175
PI_585247	Ecu 2257	C. baccatum	Ecuador	13509479	12413289	96.64	4052843700	1.34029
PI_585248	Ecu 2268	C. baccatum	Ecuador	10907186	9546199	97.44	3272155800	1.08211
PI_596052	3004	C. baccatum	Bolivia	11110890	9710110	97.48	3333267000	1.10232
PI_640881	PBC 81	C. baccatum	Peru	11143561	9694713	97.36	3343068300	1.10556
PI_640882	PBC 85	C. baccatum	Peru	10958827	9556224	97.39	3287648100	1.08724
PI_640883	'Mexico'	C. baccatum	Mexico	8148063	7439047	99.69	2444418900	0.808377
PI_640884	'Dedo de moca'	C. baccatum	Brazil	13783018	11847689	97.47	4134905400	1.36743
PI_640885	'IHR 517A'	C. baccatum	India	11547662	10431221	97.24	3464298600	1.14565
PI_640886	'PM 1026'	C. baccatum	Bolivia	12163673	10617983	97.26	3649101900	1.20677
PI_640887	'PM 1027'	C. baccatum	Bolivia	9074845	7934220	97.43	2722453500	0.900324
PI_640888	'Kovinchu'	C. baccatum	Australia	12203741	11057477	97.33	3661122300	1.21074
PI_640889	'C. baccatum pend. 3-4'	C. baccatum	France	14251194	12319566	97.42	4275358200	1.41387
PI_640890	'Aji Yellow'	C. baccatum	Peru	7839211	7110685	97.34	2351763300	0.777735
PI_653669	Grif 9221	C. baccatum	Colombia	11011420	9552919	97.45	3303426000	1.09245
PI_659105	Peru-5390	C. baccatum	Costa Rica	14509021	12705184	97.49	4352706300	1.43945
PI_660971	'Aji Verdi'	C. baccatum	Peru	13432561	11688920	98.98	4029768300	1.33266
PI_666546	Pasa	C. baccatum	Guatemala	14192269	12167907	97.43	4257680700	1.40803
PI_159252	No.4697	C. baccatum var. baccatum	United States	10619509	9315350	97.47	3185852700	1.05357
PI_215699	470	C. baccatum var. baccatum	Peru	13472308	11765540	97.42	4041692400	1.3366
PI_238061	No.1553	C. baccatum var. baccatum	Bolivia	11699025	10133029	97.42	3509707500	1.16067
PI_260434	344	C. baccatum var. baccatum	Bolivia	12027517	10398417	97.36	3608255100	1.19326
PI_260533	205	C. baccatum var. baccatum	Brazil	11618372	10118968	97.22	3485511600	1.15267
PI_260567	300	C. baccatum var. baccatum	Bolivia	14939419	12943494	97.38	4481825700	1.48215
PI_281306	1553	C. baccatum var. baccatum	Bolivia	11790541	10285418	97.4	3537162300	1.16975
PI_337524		C. baccatum var. baccatum	Bolivia	12908440	11232099	97.22	3872532000	1.28066
PI_439360	1005	C. baccatum var. baccatum	Bolivia	11880387	10399483	97.24	3564116100	1.17866
PI_439361	1553	C. baccatum var. baccatum	Bolivia	8874929	7786949	97.4	2662478700	0.88049
PI_439384	922	C. baccatum var. baccatum	Peru	14476128	12991630	97.21	4342838400	1.43619
PI_439403	2058	C. baccatum var. baccatum	Peru	15559580	13570463	97.44	4667874000	1.54368
PI_439404	2095	C. baccatum var. baccatum	Peru	9510585	8290086	97.33	2853175500	0.943554
PI_439528	1870	C. baccatum var. baccatum	Brazil	13848468	12018971	97.52	4154540400	1.37392
PI_441654	BGH 460	C. baccatum var. baccatum	Brazil	11562952	10065296	97.43	3468885600	1.14717
PI_441656	BGH 1651	C. baccatum var. baccatum	Brazil	11011050	9565168	97.55	3303315000	1.09242
PI_446909		C. baccatum var. baccatum	Brazil	13996506	12064725	97.54	4198951800	1.38861
PI_596059	3016	C. baccatum var. baccatum	Bolivia	11707212	10295628	97.37	3512163600	1.16148
PI_631150	ky y'	C. baccatum var. baccatum	Paraguay	9695926	8494545	97.4	2908777800	0.961942
PI_632922	ky y'	C. baccatum var. baccatum	Paraguay	9907117	8706530	97.42	2972135100	0.982894
PI_633751	locote i	C. baccatum var. baccatum	Paraguay	11890875	10380455	96.44	3567262500	1.1797
PI_633752	ky y'	C. baccatum var. baccatum	Paraguay	10288017	9057492	97.43	3086405100	1.02068
PI_639128	ky y'	C. baccatum var. baccatum	Paraguay	13531762	11695751	97.37	4059528600	1.3425
PI_639129	WWCQ-200	C. baccatum var. baccatum	Paraguay	11211677	9766922	97.25	3363503100	1.11232
PI_639649	WWCQ-207	C. baccatum var. baccatum	Paraguay	10705510	9739004	97.28	3211653000	1.0621
Grif_9199	Peru-5384	C. baccatum var. pendulum	Costa Rica	12439183	10731659	97.38	3731754900	1.2341
Grif_9201	Peru-5386	C. baccatum var. pendulum	Costa Rica	106707773	92712198	97.41	32012331900	10.5866
Grif_9202	Peru-5387	C. baccatum var. pendulum	Costa Rica	7176733	6494619	97.05	2153019900	0.71201
Grif_9203	Peru-5388	C. baccatum var. pendulum	Costa Rica	11287025	9900925	97.38	3386107500	1.1198
Grif_9212	Peru-5441	C. baccatum var. pendulum	Costa Rica	12317086	10746176	97.33	3695125800	1.22199
Grif_9215	Peru-5447	C. baccatum var. pendulum	Costa Rica	14572878	13074790	97.06	4371863400	1.44579
Grif_9219	Peru-7202	C. baccatum var. pendulum	Costa Rica	9212095	8093585	97.42	2763628500	0.91394
Grif_9220	Peru-7203	C. baccatum var. pendulum	Costa Rica	11970693	10279627	99.35	3591207900	1.18762
Grif_9354	Grif 9354	C. baccatum var. pendulum	NA	13386085	11690024	97.45	4015825500	1.32805
PI_152234	AMARILLO	C. baccatum var. pendulum	Peru	12163008	10527906	97.44	3648902400	1.2067
PI_159235	No.4660	C. baccatum var. pendulum	United States	13330959	11541874	97.5	3999287700	1.32258
PI_159242	1SCA	C. baccatum var. pendulum	United States	11062524	9672134	97.43	3318757200	1.09752
PI_159244	1SCA	C. baccatum var. pendulum	United States	11915074	10360866	97.42	3574522200	1.18211
PI_159245	1SCA	C. baccatum var. pendulum	United States	11039632	9590580	99.01	3311889600	1.09525
PI_159249	1SCA	C. baccatum var. pendulum	United States	12154645	10633644	97.34	3646393500	1.20587
PI_159259	No.4796	C. baccatum var. pendulum	United States	12981901	11241601	97.47	3894570300	1.28795
PI_159260	No.4797	C. baccatum var. pendulum	United States	14946898	12946554	97.34	4484069400	1.4829
PI_159267	1SCA	C. baccatum var. pendulum	United States	10544854	9151018	96.73	3163456200	1.04616
PI_159270	1SCA	C. baccatum var. pendulum	United States	14050115	12039791	97.09	4215034500	1.39392
PI_159272	1SCA	C. baccatum var. pendulum	United States	10178585	8932627	97.4	3053575500	1.00983
PI_159279	1SCA	C. baccatum var. pendulum	United States	12007612	10502569	97.4	3602283600	1.19129
PI_188481	1SCA	C. baccatum var. pendulum	Peru	10875252	9475800	97.36	3262575600	1.07894
PI_188803	1SCA SILI-A-TOP	C. baccatum var. pendulum	Philippines	11434777	10002435	97.41	3430433100	1.13445
PI_199506	1SCA	C. baccatum var. pendulum	Guyana	12054650	10485575	97.32	3616395000	1.19595
PI_200729	1SCA	C. baccatum var. pendulum	Guatemala	8803375	7765313	97.4	2641012500	0.873391
PI_215739	'OMNICOLOR'	C. baccatum var. pendulum	Peru	8811260	7722102	97.29	2643378000	0.874173
PI_215741	1SCA	C. baccatum var. pendulum	Peru	13030494	11343808	97.37	3909148200	1.29277
PI_224440	No.1595	C. baccatum var. pendulum	Costa Rica	10403279	9162033	97.5	3120983700	1.03212
PI_238063		C. baccatum var. pendulum	Peru	8091511	7001188	97.32	2427453300	0.802766
PI_241648	1SCA	C. baccatum var. pendulum	Peru	12701922	11099216	97.43	3810576600	1.26017
PI_241658	No.1252	C. baccatum var. pendulum	Peru	9858958	9026609	97.26	2957687400	0.978116
PI_241659	1SCA	C. baccatum var. pendulum	Peru	12405443	11358308	97.28	3721632900	1.23076
PI_241674	1SCA	C. baccatum var. pendulum	Ecuador	8407186	7335155	97.48	2522155800	0.834085
PI_241679	1SCA	C. baccatum var. pendulum	Chile	13689455	11907591	97.35	4106836500	1.35814
PI_257070	27	C. baccatum var. pendulum	Colombia	10690326	9690008	97.09	3207097800	1.0606
PI_257122	1SCA	C. baccatum var. pendulum	Colombia	10285778	9416776	97.13	3085733400	1.02046
PI_257130	1SCA	C. baccatum var. pendulum	Colombia	10384981	9380621	96.65	3115494300	1.0303
PI_257134	1SCA	C. baccatum var. pendulum	Ecuador	10532841	9164694	97.37	3159852300	1.04497
PI_257141	1SCA	C. baccatum var. pendulum	Peru	10597344	9236144	97.54	3179203200	1.05137
PI_257143	1SCA	C. baccatum var. pendulum	Peru	9886041	8678249	97.39	2965812300	0.980803
PI_257149	131	C. baccatum var. pendulum	Peru	10916838	9331564	97.52	3275051400	1.08307
PI_257151	1SCA	C. baccatum var. pendulum	Peru	7616800	6707868	97.41	2285040000	0.75567
PI_257152	1SCA	C. baccatum var. pendulum	Peru	13104459	11486087	97.4	3931337700	1.30011
PI_257153	1SCA	C. baccatum var. pendulum	Peru	11667007	10239609	97.45	3500102100	1.15749
PI_257157	1SCA	C. baccatum var. pendulum	Peru	13488240	11783918	97.47	4046472000	1.33818
PI_257161	1SCA	C. baccatum var. pendulum	Peru	13365319	11471769	97.5	4009595700	1.32599
PI_257162	1SCA	C. baccatum var. pendulum	Peru	12099363	10380647	97.47	3629808900	1.20039
PI_257164	1SCA	C. baccatum var. pendulum	Peru	13496372	11798901	97.42	4048911600	1.33899
PI_257168	NO 158	C. baccatum var. pendulum	Peru	11778743	10271644	97.45	3533622900	1.16858
PI_257172	NO 162	C. baccatum var. pendulum	Peru	10268180	8973657	97.3	3080454000	1.01872
PI_257173	1SCA	C. baccatum var. pendulum	Peru	13107441	11333805	97.47	3932232300	1.3004
PI_257174	1SCA	C. baccatum var. pendulum	Peru	12774048	10992034	97.34	3832214400	1.26732
PI_257183	1SCA	C. baccatum var. pendulum	Peru	10919700	9582256	97.52	3275910000	1.08335
PI_257184	176	C. baccatum var. pendulum	Peru	6224312	5432309	97.35	1867293600	0.61752
PI_257185	1SCA	C. baccatum var. pendulum	Peru	14256503	12519978	97.47	4276950900	1.4144
PI_257186	1SCA	C. baccatum var. pendulum	Peru	10567800	9177131	97.33	3170340000	1.04844
PI_260460	229	C. baccatum var. pendulum	Peru	10668682	9319682	97.16	3200604600	1.05845
PI_260488	308	C. baccatum var. pendulum	Bolivia	16604455	14542462	97.36	4981336500	1.64734
PI_260506	Ayuyu	C. baccatum var. pendulum	Peru	10528724	9243150	97.35	3158617200	1.04456
PI_260535	Aji Picante	C. baccatum var. pendulum	Argentina	11508208	10033174	97.35	3452462400	1.14174
PI_260536	190	C. baccatum var. pendulum	Argentina	8393894	7361451	97.49	2518168200	0.832766
PI_260538	192	C. baccatum var. pendulum	Argentina	9788131	8571089	97.45	2936439300	0.971089
PI_260539	193	C. baccatum var. pendulum	Argentina	8835146	7782290	97.29	2650543800	0.876543
PI_260540	194	C. baccatum var. pendulum	Argentina	11024767	9665105	97.39	3307430100	1.09378
PI_260543	Malagueta	C. baccatum var. pendulum	Brazil	11655604	10184011	97.52	3496681200	1.15636
PI_260545	Malagueta	C. baccatum var. pendulum	Brazil	11719921	10191951	97.4	3515976300	1.16274
PI_260546	Malagueta	C. baccatum var. pendulum	Brazil	8819022	7684230	97.29	2645706600	0.874943
PI_260549	'VALENTINE'	C. baccatum var. pendulum	Peru	12944553	11291748	97.38	3883365900	1.28424
PI_260550	Aji Chivato	C. baccatum var. pendulum	Peru	15826513	14408269	97.07	4747953900	1.57016
PI_260551	250	C. baccatum var. pendulum	Peru	14951686	12813274	97.37	4485505800	1.48337
PI_260559	278	C. baccatum var. pendulum	Bolivia	11289818	9882380	97.29	3386945400	1.12007
PI_260560	279	C. baccatum var. pendulum	Bolivia	10945276	9522979	97.33	3283582800	1.08589
PI_260561	280	C. baccatum var. pendulum	Bolivia	10972205	9445275	97.34	3291661500	1.08856
PI_260564	294	C. baccatum var. pendulum	Bolivia	26034858	22876924	97.21	7810457400	2.58294
PI_260569	302	C. baccatum var. pendulum	Bolivia	12468873	10868447	97.35	3740661900	1.23705
PI_260571	304	C. baccatum var. pendulum	Bolivia	9337512	8186930	97.32	2801253600	0.926383
PI_260572	Portachuela	C. baccatum var. pendulum	Bolivia	11019974	9638219	97.36	3305992200	1.0933
PI_260575	315	C. baccatum var. pendulum	Bolivia	11398183	9953866	97.41	3419454900	1.13082
PI_260578	322	C. baccatum var. pendulum	Bolivia	9040641	8250734	96.73	2712192300	0.89693
PI_260582	332	C. baccatum var. pendulum	Bolivia	18670213	16814634	97.18	5601063900	1.85229
PI_260585	Kovinchu	C. baccatum var. pendulum	Bolivia	10777602	9281431	97.4	3233280600	1.06926
PI_260589	355	C. baccatum var. pendulum	Bolivia	12378385	10762899	97.15	3713515500	1.22807
PI_260590	'OMNICOLOR'	C. baccatum var. pendulum	Peru	12347690	10732776	96.04	3704307000	1.22503
PI_260592	409	C. baccatum var. pendulum	Brazil	8883085	8117312	96.98	2664925500	0.881299
PI_260593	Malagueta I-2.723	C. baccatum var. pendulum	Brazil	12531301	10927072	97.32	3759390300	1.24324
PI_266041	59C-162	C. baccatum var. pendulum	Mexico	13526450	11576120	97.51	4057935000	1.34197
PI_266042	59C-163	C. baccatum var. pendulum	Mexico	10141433	8815008	99.7	3042429900	1.00614
PI_267729	Hot Tree Pepper	C. baccatum var. pendulum	Guatemala	12763770	10953202	97.38	3829131000	1.26631
PI_273420	'CHRISTMAS BELL'	C. baccatum var. pendulum	Netherlands	8857083	7679781	97.13	2657124900	0.878719
PI_281300	Cristal	C. baccatum var. pendulum	Argentina	8525388	7338725	97.45	2557616400	0.845811
PI_281308	1857	C. baccatum var. pendulum	Bolivia	13811328	11833964	97.41	4143398400	1.37023
PI_281309	Comari	C. baccatum var. pendulum	Brazil	17301108	14889249	97.56	5190332400	1.71646
PI_281310	Hot Pepper	C. baccatum var. pendulum	Brazil	10863971	9376153	97.51	3259191300	1.07782
PI_281320	Aji cristal	C. baccatum var. pendulum	Chile	8690182	7541578	97.58	2607054600	0.862161
PI_281321	1517	C. baccatum var. pendulum	Chile	9011692	8186531	97.2	2703507600	0.894058
PI_281340	974	C. baccatum var. pendulum	Ecuador	10965409	9437559	97.42	3289622700	1.08789
PI_281405	No. 1786	C. baccatum var. pendulum	Peru	11335290	9741347	97.47	3400587000	1.12458
PI_281406	917	C. baccatum var. pendulum	Peru	10193626	8849791	97.47	3058087800	1.01132
PI_281407	922	C. baccatum var. pendulum	Peru	11968419	10320058	97.35	3590525700	1.1874
PI_281408	923	C. baccatum var. pendulum	Peru	7801337	7022220	97.25	2340401100	0.773978
PI_281436	990	C. baccatum var. pendulum	United States	11574837	9951775	97.5	3472451100	1.14835
PI_281437	No. 1941	C. baccatum var. pendulum	United States	12232870	10541602	97.37	3669861000	1.21363
PI_290982	Aji Mirasol	C. baccatum var. pendulum	Peru	13467448	11426823	97.5	4040234400	1.33612
PI_290983	Aji Verde	C. baccatum var. pendulum	Peru	10557086	9188307	97.27	3167125800	1.04738
PI_293349	Lurin	C. baccatum var. pendulum	Peru	12337347	10542325	97.37	3701204100	1.224
PI_315020	LIMO	C. baccatum var. pendulum	Peru	10718651	9265905	97.54	3215595300	1.06341
PI_315025	'YELLOW BOUQUET'	C. baccatum var. pendulum	Peru	9894984	8607943	97.44	2968495200	0.98169
PI_321078	4630	C. baccatum var. pendulum	Kenya	10356317	8882248	97.44	3106895100	1.02746
PI_337522		C. baccatum var. pendulum	Argentina	11427183	9844848	97.5	3428154900	1.1337
PI_337523		C. baccatum var. pendulum	Argentina	10191227	8872224	97.6	3057368100	1.01108
PI_355813	SAM 2574	C. baccatum var. pendulum	Ecuador	12258022	10513872	97.49	3677406600	1.21613
PI_355814	SAM 2575	C. baccatum var. pendulum	Ecuador	11782123	10202428	97.38	3534636900	1.16892
PI_370004		C. baccatum var. pendulum	India	10961649	9371218	97.33	3288494700	1.08752
PI_370010		C. baccatum var. pendulum	India	11498852	9910629	97.54	3449655600	1.14081
PI_439363	1857	C. baccatum var. pendulum	Bolivia	10930735	9404280	97.47	3279220500	1.08445
PI_439366	1874	C. baccatum var. pendulum	Brazil	9838925	8608336	97.47	2951677500	0.976129
PI_439367	2018	C. baccatum var. pendulum	Brazil	14044944	11949031	97.49	4213483200	1.39341
PI_439369	2128	C. baccatum var. pendulum	Bulgaria	12177702	10376430	97.48	3653310600	1.20816
PI_439371	1517	C. baccatum var. pendulum	Chile	12412987	10612291	97.43	3723896100	1.2315
PI_439374	1616	C. baccatum var. pendulum	Costa Rica	8051507	6987517	97.43	2415452100	0.798797
PI_439376	921	C. baccatum var. pendulum	Ecuador	11363576	9658603	98.61	3409072800	1.12739
PI_439379	1223	C. baccatum var. pendulum	Mexico	7888987	7203206	96.32	2366696100	0.782674
PI_439382	2175	C. baccatum var. pendulum	Paraguay	11256910	9792791	97.45	3377073000	1.11681
PI_439385	923	C. baccatum var. pendulum	Peru	11347943	9857744	97.44	3404382900	1.12584
PI_439387	1494	C. baccatum var. pendulum	Peru	16400859	14125375	97.46	4920257700	1.62714
PI_439390	2025	C. baccatum var. pendulum	Peru	14660678	12438847	97.54	4398203400	1.4545
PI_439395	2038	C. baccatum var. pendulum	Peru	11252635	9609351	97.61	3375790500	1.11638
PI_439396	2040	C. baccatum var. pendulum	Peru	8954217	7745915	97.52	2686265100	0.888356
PI_439398	2043	C. baccatum var. pendulum	Peru	16486335	14405614	97.42	4945900500	1.63562
PI_439399	2049	C. baccatum var. pendulum	Peru	11185493	9709273	97.49	3355647900	1.10972
PI_439400	2052	C. baccatum var. pendulum	Peru	9652030	8337123	97.55	2895609000	0.957587
PI_439401	2055	C. baccatum var. pendulum	Peru	12207021	10406911	97.52	3662106300	1.21107
PI_439402	2056	C. baccatum var. pendulum	Peru	13204338	11374854	97.51	3961301400	1.31001
PI_439405	2111	C. baccatum var. pendulum	Peru	11119804	9611677	97.44	3335941200	1.10321
PI_439406	2153	C. baccatum var. pendulum	Peru	9559034	8399019	97.48	2867710200	0.94836
PI_439407	1941	C. baccatum var. pendulum	United States	10413382	8945184	97.25	3124014600	1.03312
PI_439409	2124	C. baccatum var. pendulum	Uruguay	11133433	9624537	97.46	3340029900	1.10456
PI_439410	2125	C. baccatum var. pendulum	Uruguay	13022405	11143583	97.41	3906721500	1.29196
PI_439411	2126	C. baccatum var. pendulum	Uruguay	10317887	8898335	97.45	3095366100	1.02365
PI_439516	930	C. baccatum var. pendulum	Peru	13219237	11359900	97.46	3965771100	1.31149
PI_441516	BGH 66	C. baccatum var. pendulum	Brazil	11719003	10099905	97.45	3515700900	1.16265
PI_441522	BGH 323	C. baccatum var. pendulum	Brazil	10794685	9380311	97.38	3238405500	1.07095
PI_441523	BGH 337	C. baccatum var. pendulum	Brazil	11098291	9611132	97.46	3329487300	1.10107
PI_441524	BGH 341	C. baccatum var. pendulum	Brazil	8707568	7589884	97.16	2612270400	0.863886
PI_441525	BGH 366	C. baccatum var. pendulum	Brazil	9437295	8227157	97.3	2831188500	0.936283
PI_441530	BGH 682	C. baccatum var. pendulum	Brazil	11990294	10273677	97.35	3597088200	1.18957
PI_441531	BGH 823	C. baccatum var. pendulum	Brazil	10995171	9279791	98.41	3298551300	1.09084
PI_441532	BGH 824	C. baccatum var. pendulum	Brazil	9975576	8592367	97.19	2992672800	0.989686
PI_441534	IAC 1158	C. baccatum var. pendulum	Brazil	10188929	8813247	97.37	3056678700	1.01085
PI_441536	BGH 1030	C. baccatum var. pendulum	Brazil	14383647	12370819	97.39	4315094100	1.42701
PI_441537	BGH 1033	C. baccatum var. pendulum	Brazil	14825963	12573762	97.44	4447788900	1.4709
PI_441538	BGH 1034	C. baccatum var. pendulum	Brazil	11559450	10113875	97.45	3467835000	1.14682
PI_441540	BGH 1037	C. baccatum var. pendulum	Brazil	8242658	7010123	98.45	2472797400	0.817762
PI_441541	BGH 1038	C. baccatum var. pendulum	Brazil	11775593	10221520	97.63	3532677900	1.16827
PI_441542	BGH 1601	C. baccatum var. pendulum	Brazil	12035489	10414296	97.49	3610646700	1.19405
PI_441543	BGH 1602	C. baccatum var. pendulum	Brazil	10049049	8658282	97.46	3014714700	0.996975
PI_441545	BGH 1607	C. baccatum var. pendulum	Brazil	12298508	10557055	97.51	3689552400	1.22015
PI_441546	BGH 1611	C. baccatum var. pendulum	Brazil	11421223	9838291	97.43	3426366900	1.13311
PI_441547	BGH 1612	C. baccatum var. pendulum	Brazil	15697132	13210934	97.36	4709139600	1.55733
PI_441548	BGH 1622	C. baccatum var. pendulum	Brazil	13906901	11618685	97.42	4172070300	1.37972
PI_441551	BGH 1646	C. baccatum var. pendulum	Brazil	11961494	10331346	97.44	3588448200	1.18671
PI_441554	BGH 1673	C. baccatum var. pendulum	Brazil	11265366	9613170	97.45	3379609800	1.11765
PI_441555	BGH 1674	C. baccatum var. pendulum	Brazil	10916670	9385129	97.47	3275001000	1.08305
PI_441558	BGH 1685	C. baccatum var. pendulum	Brazil	12446113	10680317	97.5	3733833900	1.23479
PI_441562	BGH 1760	C. baccatum var. pendulum	Brazil	10615847	9717247	97.24	3184754100	1.05321
PI_441565	BGH 1780	C. baccatum var. pendulum	Brazil	7072012	6222142	97.39	2121603600	0.701621
PI_441566	BGH 1781	C. baccatum var. pendulum	Brazil	8186774	7073868	97.51	2456032200	0.812217
PI_441570	BGH 1785	C. baccatum var. pendulum	Brazil	10433434	9567478	97.21	3130030200	1.03511
PI_441574	BGH 1793	C. baccatum var. pendulum	Brazil	10407534	9057321	97.23	3122260200	1.03254
PI_441575	BGH 1795	C. baccatum var. pendulum	Brazil	7437392	6420291	97.51	2231217600	0.73787
PI_441578	BGH 1816	C. baccatum var. pendulum	Brazil	11455702	9856251	97.39	3436710600	1.13653
PI_441581	BGH 4172	C. baccatum var. pendulum	Brazil	8657756	8035745	97.45	2597326800	0.858944
PI_441584	BGH 4176	C. baccatum var. pendulum	Brazil	9320392	7998279	97.21	2796117600	0.924685
PI_441588	BGH 4204	C. baccatum var. pendulum	Brazil	10352603	8862591	97.43	3105780900	1.02709
PI_441590	BGH 4282	C. baccatum var. pendulum	Brazil	12834047	11040847	97.42	3850214100	1.27328
PI_441592	BGH 4301	C. baccatum var. pendulum	Brazil	9999489	8705341	97.21	2999846700	0.992058
PI_441593	BGH 4302	C. baccatum var. pendulum	Brazil	8704819	7865897	97.22	2611445700	0.863613
PI_441594	BGH 4319	C. baccatum var. pendulum	Brazil	11524747	10001225	97.36	3457424100	1.14338
PI_441597	BGH 4365	C. baccatum var. pendulum	Brazil	12393948	10750049	97.46	3718184400	1.22961
PI_497972	'Dedo de Moca'	C. baccatum var. pendulum	Brazil	15589578	13133888	97.44	4676873400	1.54666
PI_497973	'Pilange'	C. baccatum var. pendulum	Brazil	10176573	8773664	97.46	3052971900	1.00963
PI_543178	Aji	C. baccatum var. pendulum	Bolivia	9991501	8699188	97.39	2997450300	0.991266
PI_555611	NM89C122	C. baccatum var. pendulum	United States	11292265	9750961	97.48	3387679500	1.12032
PI_585239	Ecu 2231	C. baccatum var. pendulum	Ecuador	10033265	8659583	97.53	3009979500	0.995409
PI_585240	Ecu 2232	C. baccatum var. pendulum	Ecuador	11035371	9567954	97.55	3310611300	1.09483
PI_585241	Ecu 2233	C. baccatum var. pendulum	Ecuador	9049247	7929345	97.25	2714774100	0.897784
PI_585244	Ecu 2250	C. baccatum var. pendulum	Ecuador	12629754	10836458	97.49	3788926200	1.25301
PI_585245	Ecu 2253	C. baccatum var. pendulum	Ecuador	10314454	8855625	97.62	3094336200	1.02331
PI_585249	Ecu 2269	C. baccatum var. pendulum	Ecuador	10092073	8772325	97.33	3027621900	1.00124
PI_585250	Ecu 3834	C. baccatum var. pendulum	Ecuador	12756339	11059549	97.5	3826901700	1.26557
PI_593605	20042	C. baccatum var. pendulum	Peru	10340088	8942092	97.56	3102026400	1.02585
PI_593606	CATIE7414	C. baccatum var. pendulum	Ecuador	11897499	10296246	97.3	3569249700	1.18036
PI_593932	Aji picante	C. baccatum var. pendulum	Ecuador	12998235	11284625	97.45	3899470500	1.28957
PI_594136	V11-256-1	C. baccatum var. pendulum	Hungary	9962213	8916286	95.66	2988663900	0.98836
PI_594137	Aji Blanco	C. baccatum var. pendulum	Russian Federation	12344330	10629203	97.24	3703299000	1.22469
PI_594138	Aji Blanco	C. baccatum var. pendulum	Russian Federation	12875209	10963588	97.46	3862562700	1.27736
PI_595905	WTS-14	C. baccatum var. pendulum	Ecuador	9442631	8168636	97.49	2832789300	0.936812
PI_596055	3009	C. baccatum var. pendulum	Bolivia	10137237	8729856	97.22	3041171100	1.00572
PI_632923	locote'i	C. baccatum var. pendulum	Paraguay	12741897	10875471	97.34	3822569100	1.26414
PI_632924	locote chico	C. baccatum var. pendulum	Paraguay	9503089	8265189	97.38	2850926700	0.94281
PI_632925	ky y'	C. baccatum var. pendulum	Paraguay	9758041	8929354	95.67	2927412300	0.968104
PI_632926	locote pucu	C. baccatum var. pendulum	Paraguay	13708396	12528994	97.11	4112518800	1.36002
PI_632927	ky y'	C. baccatum var. pendulum	Paraguay	9697847	8367069	97.55	2909354100	0.962132
PI_632928	locotito	C. baccatum var. pendulum	Paraguay	12263350	10632140	97.53	3679005000	1.21666
PI_632929	WWMC 128	C. baccatum var. pendulum	Paraguay	11167713	9677907	97.41	3350313900	1.10796
PI_633753	ky y'	C. baccatum var. pendulum	Paraguay	11012220	9534153	97.45	3303666000	1.09253
PI_633754	ky y'	C. baccatum var. pendulum	Paraguay	8329816	7300740	97.54	2498944800	0.826409
PI_633755	ky y'	C. baccatum var. pendulum	Paraguay	12995890	11287223	97.4	3898767000	1.28933
PI_633756	aji	C. baccatum var. pendulum	Paraguay	11210401	9651434	97.36	3363120300	1.11219
PI_633757	ky y'	C. baccatum var. pendulum	Paraguay	14644978	12494332	97.39	4393493400	1.45294
PI_633758	ky y'	C. baccatum var. pendulum	Paraguay	12162896	10555497	96.09	3648868800	1.20669
PI_639648	ky y'	C. baccatum var. pendulum	Paraguay	14592702	12435351	97.49	4377810600	1.44776
PI_639650	locotito	C. baccatum var. pendulum	Paraguay	11813128	10133183	97.41	3543938400	1.17199
PI_653670	Peru-5391	C. baccatum var. pendulum	Costa Rica	11769029	10125489	97.48	3530708700	1.16762
PI_660972	Peru-5445	C. baccatum var. pendulum	Costa Rica	15306846	13223583	97.44	4592053800	1.51861
PI_688674	Peru-5393	C. baccatum var. pendulum	Costa Rica	8967964	7837423	97.2	2690389200	0.88972
PI_688675	Peru-5449	C. baccatum var. pendulum	Costa Rica	12704840	10971912	97.47	3811452000	1.26046
PI_260595	Goat Pepper	Capsicum rabenii	Brazil	12094691	10454084	97.47	3628407300	1.19993
PI_497974	Chapeu de Frade	C. baccatum var. umbilicatum	Brazil	13426419	11566997	98.92	4027925700	1.33205
PI_643124	Grif 16131	C. baccatum var. umbilicatum	NA	15264895	12986024	96.72	4579468500	1.51444
PI_260426	Puta Pario	C. chacoense	Argentina	11230261	9729850	99.74	3369078300	1.11416
PI_260427	COL NO 184	C. chacoense	Argentina	10802544	9308624	97.54	3240763200	1.07173
PI_260429	189	C. chacoense	Argentina	14693315	13193424	97.42	4407994500	1.45774
PI_260430	COL NO 275 ARIVIVI	C. chacoense	Bolivia	11671202	10023635	97.8	3501360600	1.15791
PI_260431	Arivivi	C. chacoense	Bolivia	10393319	8977895	98	3117995700	1.03113
PI_260433	340	C. chacoense	Bolivia	8713670	7957581	97.46	2614101000	0.864491
PI_260435	345	C. chacoense	Bolivia	11854064	10101574	97.8	3556219200	1.17605
PI_260437	Arivivi	C. chacoense	Bolivia	9794235	8386134	98.19	2938270500	0.971695
PI_260438	356	C. chacoense	Bolivia	9249078	8037760	99.04	2774723400	0.917609
PI_273419	CHILI PENGUIN	C. chacoense	Argentina	12158920	10880370	97.48	3647676000	1.2063
PI_439413	1256	C. chacoense	Argentina	11395623	9759483	99.75	3418686900	1.13057
PI_439414	1848	C. chacoense	Argentina	8623474	7444888	97.5	2587042200	0.855543
PI_439415	1258	C. chacoense	Bolivia	9805408	8544793	97.67	2941622400	0.972803
PI_555612	NM89C123	C. chacoense	United States	9350157	8532339	97.55	2805047100	0.927638
PI_560944	putapario.	C. chacoense	Argentina	9513270	8232310	97.76	2853981000	0.94382
PI_639651	yemade	C. chacoense	Paraguay	15272462	13881596	96.07	4581738600	1.51519
PI_639652	WiSVgJsQ 1502	C. chacoense	Paraguay	8654180	7456413	97.57	2596254000	0.858589
PI_639653	ku' yi (Guarani)	C. chacoense	Paraguay	11740621	10106960	97.18	3522186300	1.1648
PI_659106	'C. chacoense'	C. chacoense	Germany	10221381	8792232	97.86	3066414300	1.01407
Grif_9147	Peru-5432	C. chinense	Costa Rica	12340284	10598778	98.99	3702085200	1.22429
Grif_9188	Grif 9188	C. chinense	Colombia	15400664	13204994	98.97	4620199200	1.52791
Grif_9193	Grif 9193	C. chinense	Colombia	10228052	9266440	99.02	3068415600	1.01473
Grif_9236	13328	C. chinense	Costa Rica	14105094	12218810	99.14	4231528200	1.39938
Grif_9237	13972	C. chinense	Costa Rica	9702429	8400627	99.05	2910728700	0.962587
Grif_9279	Peru-7208	C. chinense	Costa Rica	9299467	8035723	98.96	2789840100	0.922609
Grif_9294	Grif 9294	C. chinense	Colombia	10757559	9303350	99.08	3227267700	1.06727
Grif_9312	14015	C. chinense	Costa Rica	15314305	13230864	99.08	4594291500	1.51935
PI_159246	1SCA	C. chinense	United States	10022387	8622821	98.96	3006716100	0.99433
PI_159255	No.4789	C. chinense	United States	13535011	11642551	98.98	4060503300	1.34282
PI_159264	No.46102	C. chinense	United States	9206172	7980155	99	2761851600	0.913353
PI_209589	1SCA SAZONADORES EACHUCH	C. chinense	Cuba	9429250	8207396	99.58	2828775000	0.935484
PI_209590		C. chinense	Cuba	11198051	9663688	98.97	3359415300	1.11097
PI_213916	1SCA	C. chinense	Bolivia	9812101	8595598	98.86	2943630300	0.973467
PI_215731	'CARMINE'	C. chinense	Peru	12275229	10508738	99	3682568700	1.21784
PI_224412	No.1555	C. chinense	Bolivia	9597125	8763878	98.88	2879137500	0.952139
PI_224424	No.1604	C. chinense	Costa Rica	10601751	9165299	98.93	3180525300	1.05181
PI_224428	No.1625	C. chinense	Costa Rica	12187769	10452605	99.13	3656330700	1.20916
PI_224444	No.1554	C. chinense	Bolivia	10612535	9585688	98.89	3183760500	1.05288
PI_224449	No.1633	C. chinense	Peru	5885820	5486909	98.88	1765746000	0.583938
PI_238046	No.1266	C. chinense	Guyana	10271540	8949006	98.94	3081462000	1.01905
PI_238048	No.1491	C. chinense	Peru	9939589	9066122	98.95	2981876700	0.986116
PI_238049	No.1493	C. chinense	Peru	11646584	9981613	99.06	3493975200	1.15547
PI_238051	No.1627	C. chinense	Peru	12702441	10765069	99	3810732300	1.26022
PI_238052	No.1631	C. chinense	Peru	9953723	8677088	98.88	2986116900	0.987518
PI_238053	No.1774	C. chinense	Puerto Rico	13394305	11294631	99.01	4018291500	1.32886
PI_241650	No.1236	C. chinense	Peru	12746557	10909005	99.01	3823967100	1.2646
PI_241671	NO.1279	C. chinense	Ecuador	11753431	10068731	98.98	3526029300	1.16607
PI_241673	1SCA	C. chinense	Ecuador	11834397	10337716	99	3550319100	1.1741
PI_244667	1SCA	C. chinense	India	9408558	8162003	99.06	2822567400	0.933432
PI_257050	1SCA	C. chinense	Colombia	12097268	10270516	99.12	3629180400	1.20018
PI_257060	1SCA	C. chinense	Colombia	10092972	8743518	99.06	3027891600	1.00133
PI_257061	1SCA	C. chinense	Colombia	9021582	8306752	98.97	2706474600	0.895039
PI_257062	1SCA	C. chinense	Colombia	10903671	9448537	99.04	3271101300	1.08176
PI_257068	NO.25 'AJI PICANTE	C. chinense	Colombia	10420497	9021672	98.96	3126149100	1.03383
PI_257081	1SCA	C. chinense	Colombia	9398882	8139554	99.11	2819664600	0.932472
PI_257105	1SCA	C. chinense	Colombia	9379698	8144819	98.97	2813909400	0.930568
PI_257109	1SCA	C. chinense	Colombia	11666058	9884091	99.08	3499817400	1.1574
PI_257124	1SCA	C. chinense	Colombia	10841911	9381249	99.02	3252573300	1.07564
PI_257127	1SCA	C. chinense	Colombia	9683904	8468341	99.03	2905171200	0.960749
PI_257160	145	C. chinense	Peru	8347253	7268493	99.04	2504175900	0.828139
PI_257284	1SCA	C. chinense	Spain	8546176	7778255	98.94	2563852800	0.847874
PI_260464	233	C. chinense	Argentina	8965410	8199247	98.87	2689623000	0.889466
PI_260465	234	C. chinense	Argentina	10103070	8744813	98.99	3030921000	1.00233
PI_260470	COL NO.240	C. chinense	Peru	11011693	9454113	98.96	3303507900	1.09248
PI_260478	Aji Chuncho	C. chinense	Peru	13107690	11959408	98.82	3932307000	1.30043
PI_260483	260	C. chinense	Peru	9204335	7993893	99.03	2761300500	0.91317
PI_260485	Locoto	C. chinense	Bolivia	12295969	10489319	98.97	3688790700	1.21989
PI_260486	Portachuela	C. chinense	Bolivia	12052915	10498723	98.89	3615874500	1.19578
PI_260492	318	C. chinense	Bolivia	12742172	10928304	98.99	3822651600	1.26416
PI_260501	YELLOW FIRE	C. chinense	Peru	10205913	8793311	99.03	3061773900	1.01254
PI_260508	NO.378 'MISQUIUCHO	C. chinense	Peru	12219848	10579603	98.98	3665954400	1.21234
PI_260509	Misquiucho Grande	C. chinense	Peru	10101681	8803418	98.96	3030504300	1.0022
PI_260512	COL NO.381	C. chinense	Peru	10642398	9706957	98.85	3192719400	1.05584
PI_260513	Aji Dulce	C. chinense	Peru	10095380	8785445	99.05	3028614000	1.00157
PI_260514	Misquiucho	C. chinense	Peru	10538535	9053863	98.99	3161560500	1.04554
PI_260515	COL NO.385	C. chinense	Peru	11991405	10291623	98.96	3597421500	1.18968
PI_260516	Pucumaucho	C. chinense	Peru	13926313	12674130	98.93	4177893900	1.38164
PI_260517	Misquiucho	C. chinense	Peru	12572600	11493163	98.93	3771780000	1.24734
PI_281314	1266	C. chinense	Guyana	10544586	8976014	99.01	3163375800	1.04614
PI_281393	Ulvilla Grande	C. chinense	Mexico	12712247	11512228	98.93	3813674100	1.26119
PI_281417	1882	C. chinense	Philippines	8929117	7619964	99.03	2678735100	0.885866
PI_281423	Aji Dulce	C. chinense	Puerto Rico	11278175	9764343	99.03	3383452500	1.11892
PI_281424	Aji	C. chinense	Puerto Rico	11801047	10201715	99	3540314100	1.17079
PI_281427	1725	C. chinense	Suriname	10711868	9297077	99	3213560400	1.06273
PI_281428	1736	C. chinense	Suriname	12549011	10886684	99.05	3764703300	1.245
PI_281430	1741	C. chinense	Suriname	10268972	8916278	98.94	3080691600	1.01879
PI_281435	Datil Pepper	C. chinense	United States	9441418	8135845	99	2832425400	0.936692
PI_281440	Chirel Grande	C. chinense	Venezuela	10362587	9030067	99.03	3108776100	1.02808
PI_281442	Aji Picante	C. chinense	Venezuela	11417201	9858250	99.02	3425160300	1.13271
PI_281444	Aceitico	C. chinense	Venezuela	10395426	8851312	98.98	3118627800	1.03134
PI_315008	'SCARLET LANTERN'	C. chinense	Peru	10462532	9011578	99.02	3138759600	1.038
PI_315009	MISCUCHO	C. chinense	Peru	8235586	7150359	99.06	2470675800	0.81706
PI_315016	PARINGO	C. chinense	Peru	7566710	6631706	99.05	2270013000	0.7507
PI_315019	LIMO	C. chinense	Peru	9900240	9016538	98.91	2970072000	0.982212
PI_315021		C. chinense	Peru	11652663	10083070	98.96	3495798900	1.15607
PI_315023	'ROYAL GOLD'	C. chinense	Peru	11383853	9719608	98.98	3415155900	1.1294
PI_315024	'LEMON DROP'	C. chinense	Peru	9336193	8093118	97.56	2800857900	0.926252
PI_315028	'LANTERN'	C. chinense	Peru	8160884	7441556	98.87	2448265200	0.809649
PI_315029	MISHME	C. chinense	Peru	10726245	9194387	99.33	3217873500	1.06416
PI_315030		C. chinense	Peru	8832953	8049128	98.76	2649885900	0.876325
PI_322721	C 27	C. chinense	India	8469073	7730603	98.84	2540721900	0.840224
PI_355392	ROCOTO AJI	C. chinense	Ecuador	8655954	7911760	98.87	2596786200	0.858765
PI_355815	SAM 2577	C. chinense	Ecuador	12462015	10799052	98.99	3738604500	1.23637
PI_355816	SAM 2586	C. chinense	Ecuador	11238579	9583502	98.95	3371573700	1.11499
PI_355817	SAM 2593	C. chinense	Ecuador	11823842	10103127	99.03	3547152600	1.17305
PI_355819	Aji dulce	C. chinense	Ecuador	10235555	8840072	99.01	3070666500	1.01548
PI_355821	Aji picante	C. chinense	Ecuador	8555345	7410838	99.1	2566603500	0.848784
PI_360725		C. chinense	Ecuador	16736453	14332686	99.07	5020935900	1.66044
PI_360727		C. chinense	Ecuador	10174674	8791736	99	3052402200	1.00944
PI_370009		C. chinense	India	13165250	11390230	99.07	3949575000	1.30614
PI_387833	W-909	C. chinense	Bolivia	11928481	10355220	99.06	3578544300	1.18344
PI_390437	W-C 1037	C. chinense	Ecuador	7875042	6868626	99.08	2362512600	0.78129
PI_406987	W-C 1421	C. chinense	Panama	12413210	10743978	98.92	3723963000	1.23153
PI_435917		C. chinense	Mexico	11463069	9835230	98.95	3438920700	1.13726
PI_438532	Chile habanero rojo	C. chinense	Belize	8098849	7296654	98.95	2429654700	0.803494
PI_438535	Chile habanero amarillo	C. chinense	Belize	10406060	8985856	99.06	3121818000	1.03239
PI_438614	Habanero	C. chinense	Mexico	9944378	9021657	98.92	2983313400	0.986591
PI_438619	Habanero rojo	C. chinense	Mexico	10620353	9179628	98.96	3186105900	1.05365
PI_438629	Habanero amarillo	C. chinense	Mexico	8600589	7878375	98.93	2580176700	0.853272
PI_438630	Habanero anaranjado	C. chinense	Mexico	10550161	9054601	99.04	3165048300	1.04669
PI_438635	Habanero amarillo	C. chinense	Mexico	11897038	10258903	99	3569111400	1.18032
PI_438636	Habanero No. 1	C. chinense	Mexico	10160184	9243806	98.91	3048055200	1.008
PI_438637	Habanero No. 5	C. chinense	Mexico	10875582	9369911	98.94	3262674600	1.07898
PI_438638	Habanero No. 9	C. chinense	Mexico	10899736	9464338	98.96	3269920800	1.08137
PI_438639	Habanero No. 10	C. chinense	Mexico	9144122	7920348	99	2743236600	0.907197
PI_438640	Habanero No. 11	C. chinense	Mexico	9674937	8399515	99	2902481100	0.959859
PI_438641	Habanero No. 20	C. chinense	Mexico	10347406	8998851	99.08	3104221800	1.02658
PI_438642	Habanero No. 24	C. chinense	Mexico	10466947	9029714	98.98	3140084100	1.03844
PI_438643	Habanero No. 44	C. chinense	Mexico	9249234	8072939	99.04	2774770200	0.917625
PI_438645	Jalapeno amarillo	C. chinense	Mexico	9752064	8576038	99.09	2925619200	0.967511
PI_439419	1795	C. chinense	Colombia	10976513	9980996	98.88	3292953900	1.08899
PI_439420	1796	C. chinense	Colombia	9589780	8239010	98.98	2876934000	0.951411
PI_439421	1797	C. chinense	Colombia	12837138	11025300	98.94	3851141400	1.27358
PI_439422	1603	C. chinense	Costa Rica	9928930	9011747	99.08	2978679000	0.985058
PI_439425	1619	C. chinense	Costa Rica	12574566	10844685	99.11	3772369800	1.24753
PI_439426	1627	C. chinense	Costa Rica	11894099	10273817	98.94	3568229700	1.18002
PI_439427	1631	C. chinense	Costa Rica	10753310	9255517	98.89	3225993000	1.06685
PI_439428	1642	C. chinense	Costa Rica	11161353	9654073	98.96	3348405900	1.10733
PI_439432	1991	C. chinense	Korea, South	10635505	9670835	98.97	3190651500	1.05516
PI_439439	2004	C. chinense	Peru	16115545	14583410	98.92	4834663500	1.59884
PI_439446	2097	C. chinense	Peru	11165808	9596181	98.92	3349742400	1.10777
PI_439455	2108	C. chinense	Peru	10542357	9160259	98.87	3162707100	1.04592
PI_439458	2112	C. chinense	Peru	9696503	8347160	98.99	2908950900	0.961999
PI_439463	2117	C. chinense	Peru	11444565	9757539	98.97	3433369500	1.13543
PI_439466	2142	C. chinense	Peru	12089565	10440005	98.96	3626869500	1.19942
PI_439471	1736	C. chinense	Suriname	11003797	9635649	99.17	3301139100	1.0917
PI_439472	1740	C. chinense	Suriname	10275223	8902796	97.39	3082566900	1.01941
PI_439474	1947	C. chinense	Trinidad and Tobago	11446867	10400713	99.01	3434060100	1.13565
PI_439475	2179	C. chinense	Trinidad and Tobago	13324917	11546180	98.99	3997475100	1.32198
PI_439477	1801	C. chinense	Puerto Rico	13306458	11529285	99.05	3991937400	1.32015
PI_439481	2181	C. chinense	Puerto Rico	15273760	13119430	99.02	4582128000	1.51532
PI_439485	1962	C. chinense	Venezuela	8027364	7270027	99	2408209200	0.796402
PI_439487	1268	C. chinense	United States	8857121	8078319	98.94	2657136300	0.878723
PI_439504	2089	C. chinense	Costa Rica	14384568	12529511	99.04	4315370400	1.42711
PI_439507	1946	C. chinense	Ecuador	10747052	9341389	99.04	3224115600	1.06622
PI_439519	1885	C. chinense	Philippines	10298513	8969883	99.06	3089553900	1.02172
PI_439525	2183	C. chinense	Venezuela	12327383	11221503	98.95	3698214900	1.22301
PI_441600	BGH 92	C. chinense	Brazil	9993082	8721012	98.91	2997924600	0.991423
PI_441602	BGH 135	C. chinense	Brazil	14347470	12147473	99	4304241000	1.42343
PI_441605	BGH 221	C. chinense	Brazil	15726295	13378425	99.03	4717888500	1.56022
PI_441608	BGH 433	C. chinense	Brazil	12257975	10541994	99.02	3677392500	1.21612
PI_441612	BGH 1656	C. chinense	Brazil	11187601	9722541	99.03	3356280300	1.10993
PI_441615	BGH 1692	C. chinense	Brazil	12140122	10401459	98.76	3642036600	1.20443
PI_441617	BGH 1694	C. chinense	Brazil	10930102	9484280	99	3279030600	1.08439
PI_441619	BGH 1717	C. chinense	Brazil	9502408	8273913	99.01	2850722400	0.942742
PI_441622	BGH 1723	C. chinense	Brazil	10887588	9935440	98.97	3266276400	1.08017
PI_441625	BGH 1729	C. chinense	Brazil	13805603	11972605	99.06	4141680900	1.36967
PI_441631	BGH 4192	C. chinense	Brazil	10200838	8832354	98.96	3060251400	1.01203
PI_441637	BGH 4213	C. chinense	Brazil	11901745	10313105	99.03	3570523500	1.18078
PI_485593	Scotch Bonnet	C. chinense	Jamaica	8809997	8003469	99.72	2642999100	0.874048
PI_497975	'Cheiro'	C. chinense	Brazil	13008726	11211552	99.02	3902617800	1.29061
PI_497976	'Bode'	C. chinense	Brazil	11212813	9718769	99.05	3363843900	1.11243
PI_497977	'Maraba'	C. chinense	Brazil	10422004	9057069	99.02	3126601200	1.03398
PI_497978	'Cheiro'	C. chinense	Brazil	11092687	9629983	99.03	3327806100	1.10052
PI_497981	'Caiene'	C. chinense	Brazil	10626263	8992528	99.01	3187878900	1.05424
PI_497982	'Grao de Bode'	C. chinense	Brazil	10305933	8884332	98.97	3091779900	1.02246
PI_497985	'Cumari ou passarinho'	C. chinense	Brazil	15485422	13084568	99.09	4645626600	1.53632
PI_543181	Aji (Spanish)	C. chinense	Bolivia	13611244	11936173	99	4083373200	1.35038
PI_543182	Aji (Spanish),	C. chinense	Bolivia	13741352	11754230	99.02	4122405600	1.36329
PI_572560	'DAVIE PEACH'	C. chinense	United States	12166724	10506124	98.88	3650017200	1.20707
PI_573337	aribibi gusano	C. chinense	Bolivia	11559603	9980373	99.01	3467880900	1.14684
PI_585253	Ecu 2241	C. chinense	Ecuador	8640618	7512080	98.98	2592185400	0.857244
PI_592528	'FRANCISCA'	C. chinense	United States	12732597	11079496	98.99	3819779100	1.26321
PI_593607	30006	C. chinense	United States	13048087	11422657	98.99	3914426100	1.29451
PI_593608	ACC#1634	C. chinense	United States	16104543	13705114	98.99	4831362900	1.59775
PI_593611	30057	C. chinense	Peru	14712897	12608052	98.97	4413869100	1.45968
PI_593921	Ucho	C. chinense	Ecuador	12026389	10346384	98.93	3607916700	1.19315
PI_593922	Atunucho	C. chinense	Ecuador	14258231	12383020	98.96	4277469300	1.41457
PI_593926	Aji rojo	C. chinense	Ecuador	12703027	10947189	98.96	3810908100	1.26028
PI_594139	Red Habanero	C. chinense	Belize	12497072	10718617	99.08	3749121600	1.23985
PI_595907	aji de raton	C. chinense	Ecuador	15487221	13217118	99.13	4646166300	1.5365
PI_639657	'Chocolate Scotch Bonnet'	C. chinense	Jamaica	14840133	12511079	99.06	4452039900	1.4723
PI_640896	PBC 660	C. chinense	Zambia	12741606	10948525	99.04	3822481800	1.26411
PI_640897	PBC 808	C. chinense	China	12451633	10684433	99.04	3735489900	1.23534
PI_640898	PBC 890	C. chinense	Tanzania	11952302	10418495	99.61	3585690600	1.1858
PI_640899	PBC 909	C. chinense	Tanzania	11709290	10662608	99.63	3512787000	1.16169
PI_640900	PBC 932	C. chinense	United States	14001780	12115275	99.03	4200534000	1.38913
PI_640901	'Aji Brown'	C. chinense	United States	13495217	11459148	99.06	4048565100	1.33887
PI_640902	'Yellow Squash'	C. chinense	United States	13401975	11387928	99.69	4020592500	1.32962
PI_645487	Grif 14044	C. chinense	Panama	9672983	8794659	98.78	2901894900	0.959665
PI_645555	'Atarodo'	C. chinense	Niger	14472282	12506790	99.05	4341684600	1.43581
PI_653671	9922	C. chinense	Costa Rica	14798034	12703791	99.07	4439410200	1.46813
PI_653675	Chocolate Congo	C. chinense	United States	11899992	10136090	99.02	3569997600	1.18061
PI_653677	'AMA 7'	C. chinense	Brazil	13448531	11580244	98.9	4034559300	1.33424
PI_653681	9838	C. chinense	Costa Rica	14655665	12282020	99.12	4396699500	1.454
PI_653747	64B	C. chinense	United States	14263913	12136286	99.04	4279173900	1.41514
PI_655064	PA-353	C. chinense	United States	18080778	15314609	99.71	5424233400	1.79381
PI_665008	PA-426	C. chinense	United States	11351744	10294327	99.64	3405523200	1.12622
PI_666547	Habanero naranja	C. chinense	Guatemala	11572927	9996104	99.04	3471878100	1.14816
PI_666550	Habanero rosita amarillo	C. chinense	Guatemala	14932414	12774028	98.97	4479724200	1.48146
PI_666551	Habanero rojo largo, injerto	C. chinense	Guatemala	9900867	8398380	98.92	2970260100	0.982274
PI_666556	Habanero rojo	C. chinense	Guatemala	13865602	11829793	99.02	4159680600	1.37562
PI_666557	Habanero amarillo	C. chinense	Guatemala	12271511	10677054	99.01	3681453300	1.21747
PI_666563	Blanco	C. chinense	Guatemala	18000075	15323105	98.93	5400022500	1.7858
PI_666565	'Suave Orange'	C. chinense	NA	11355552	9820659	99.01	3406665600	1.12659
PI_666566	'Suave Red'	C. chinense	NA	12480965	10799612	99.02	3744289500	1.23825
PI_666567	Habanero naranja	C. chinense	Guatemala	16021565	13727640	98.97	4806469500	1.58951
PI_666569	Habanero amarillo	C. chinense	Guatemala	11526370	9939479	98.91	3457911000	1.14354
PI_666572	Habanero naranja	C. chinense	Guatemala	7945675	7153314	98.79	2383702500	0.788298
PI_674461	'Akabare'	C. chinense	Nepal	11145558	9759769	99.4	3343667400	1.10576
YMH38	YMH38	C. chinense	Egypt	17956222	16108939	99.73	5386866600	1.78145
PI_645681	Grif 15939	C. eximium	Australia	14121943	11922380	99.08	4236582900	1.40105
Grif_9118	13997	C. frutescens	Costa Rica	12172245	10585544	99.12	3651673500	1.20762
Grif_9140	Salvador-9079	C. frutescens	Costa Rica	12940311	11220970	99.14	3882093300	1.28382
Grif_9194	Grif 9194	C. frutescens	Colombia	12740821	10942314	99.06	3822246300	1.26403
Grif_9197	Honduras-11027	C. frutescens	Costa Rica	17269919	14642951	99.13	5180975700	1.71336
Grif_9228	9829	C. frutescens	Costa Rica	11735273	10630703	99.01	3520581900	1.16427
Grif_9229	9830	C. frutescens	Costa Rica	14363143	12372224	99.13	4308942900	1.42498
Grif_9230	9913	C. frutescens	Costa Rica	13313186	11474663	99.11	3993955800	1.32081
Grif_9233	9927	C. frutescens	Costa Rica	9147786	8258529	99	2744335800	0.90756
Grif_9242	14029	C. frutescens	Costa Rica	12628481	11514692	98.86	3788544300	1.25288
Grif_9245	14045	C. frutescens	Costa Rica	11131994	9640458	99.04	3339598200	1.10442
Grif_9248	Salvador-9043	C. frutescens	Costa Rica	10247116	9347647	99.08	3074134800	1.01663
Grif_9257	10914	C. frutescens	Costa Rica	15063195	12877031	99.09	4518958500	1.49443
Grif_9259	10994	C. frutescens	Costa Rica	14139264	12226230	99.17	4241779200	1.40277
Grif_9263	Honduras-12053	C. frutescens	Costa Rica	12590448	10702245	99.11	3777134400	1.24911
Grif_9265	Honduras-12118	C. frutescens	Costa Rica	8925474	8080202	99.03	2677642200	0.885504
Grif_9287	15652	C. frutescens	Costa Rica	11131064	9660855	99.12	3339319200	1.10432
Grif_9289	16280	C. frutescens	Costa Rica	12063019	10377995	99.12	3618905700	1.19678
Grif_9292	Grif 9292	C. frutescens	Colombia	14297038	13021068	98.95	4289111400	1.41842
Grif_9303	Grif 9303	C. frutescens	Colombia	9698996	8413715	99.07	2909698800	0.962246
Grif_9310	9941	C. frutescens	Costa Rica	12400785	11271403	99.04	3720235500	1.23029
Grif_9313	14018	C. frutescens	Costa Rica	13191760	12030866	99.05	3957528000	1.30877
Grif_9319	14031	C. frutescens	Costa Rica	12843283	11133424	99.1	3852984900	1.27419
Grif_9321	85C77 X	C. frutescens	Costa Rica	13180599	11420677	99.54	3954179700	1.30766
Grif_9323	Honduras-10871	C. frutescens	Costa Rica	11607144	10009858	99.14	3482143200	1.15156
Grif_9339	Grif 9339	C. frutescens	Colombia	11909139	10128236	99.07	3572741700	1.18152
PI_188479	UC No.835	C. frutescens	Vanuatu	11931611	10281819	99.1	3579483300	1.18375
PI_194260	1SCA	C. frutescens	Ethiopia	11825189	10132270	99.12	3547556700	1.17319
PI_197406	1SCA	C. frutescens	Ethiopia	12687581	11004605	99.15	3806274300	1.25875
PI_208738		C. frutescens	Cuba	16401380	14922620	98.99	4920414000	1.6272
PI_224426	No.1615	C. frutescens	Costa Rica	12251960	10508493	99.09	3675588000	1.21553
PI_224431	No.1642	C. frutescens	Costa Rica	9306919	8101715	99.09	2792075700	0.923348
PI_238055	no.1585	C. frutescens	Nicaragua	12929318	11243384	99.06	3878795400	1.28273
PI_239703		C. frutescens	Portugal	10392136	8960097	99.08	3117640800	1.03101
PI_257051	1SCA	C. frutescens	Colombia	11744364	10115284	99.17	3523309200	1.16517
PI_257080	1SCA	C. frutescens	Colombia	13894583	12017578	98.99	4168374900	1.37849
PI_257083	40	C. frutescens	Colombia	13873809	12727143	99.08	4162142700	1.37643
PI_257093	Chilca	C. frutescens	Colombia	13207825	11313658	99.03	3962347500	1.31036
PI_257094	1SCA	C. frutescens	Colombia	10038294	8728571	99.07	3011488200	0.995908
PI_257121	1SCA	C. frutescens	Colombia	11914615	10240888	99.02	3574384500	1.18206
PI_260459	COL NO.218 'MALAGUETA	C. frutescens	Brazil	9578507	8726486	99.03	2873552100	0.950292
PI_260479	Aji Chuncho	C. frutescens	Peru	13786270	11885759	99.04	4135881000	1.36775
PI_260480	COL NO.254 'AJI CHUNCHO	C. frutescens	Peru	13326185	11465306	98.95	3997855500	1.3221
PI_260505	COL NO.374 'MALAGUETA	C. frutescens	Peru	14791430	12594993	99.09	4437429000	1.46747
PI_263109	NO.1509 'GOGOSHAR	C. frutescens	Soviet Union	10041418	8630003	99.72	3012425400	0.996218
PI_273427	C-272	C. frutescens	United States	9040992	8255998	99	2712297600	0.896965
PI_273646	1881	C. frutescens	Ethiopia	8442405	7657638	99.24	2532721500	0.837579
PI_281336	No. 1246	C. frutescens	Costa Rica	8078478	7413710	99.02	2423543400	0.801473
PI_281346	KANDARI	C. frutescens	India	13581560	11503195	99.06	4074468000	1.34744
PI_281347	No. 1881	C. frutescens	India	8856039	8022205	99.06	2656811700	0.878616
PI_281353	No. 965	C. frutescens	United States	8139487	7421615	98.98	2441846100	0.807526
PI_281396	No. 971	C. frutescens	Mexico	13620800	12404504	99.04	4086240000	1.35133
PI_281397	No. 1249	C. frutescens	Mexico	9677443	8848177	98.98	2903232900	0.960108
PI_281419	1885	C. frutescens	Philippines	13220518	11372238	99.07	3966155400	1.31162
PI_281420	No. 1887	C. frutescens	Philippines	11034734	10044347	99.03	3310420200	1.09477
PI_281421	No. 1888	C. frutescens	Philippines	15481832	13185439	99.03	4644549600	1.53597
PI_281422	No. 1889	C. frutescens	Philippines	11015144	9583730	99.08	3304543200	1.09282
PI_315007		C. frutescens	Peru	12462376	10835144	99.1	3738712800	1.2364
PI_321387		C. frutescens	Thailand	13549871	11517903	99.08	4064961300	1.34429
PI_322717	C 4	C. frutescens	India	10612129	9236715	99.11	3183638700	1.05284
PI_355396	AJI PEQUANTE	C. frutescens	Ecuador	10090685	8673750	99.1	3027205500	1.00111
PI_355808	SAM 2619	C. frutescens	Ecuador	7934185	6834754	99.06	2380255500	0.787158
PI_358811		C. frutescens	Malaysia	14006263	12254343	99.1	4201878900	1.38957
PI_358968		C. frutescens	Ecuador	12027257	10429577	99.08	3608177100	1.19324
PI_360729		C. frutescens	Ecuador	9587127	8273838	98.95	2876138100	0.951148
PI_360732		C. frutescens	Ecuador	15014660	12566326	99.04	4504398000	1.48962
PI_368065		C. frutescens	Malaysia	10405131	8935980	99.08	3121539300	1.0323
PI_368068	45799	C. frutescens	Malaysia	10655903	9109476	99.02	3196770900	1.05718
PI_368070		C. frutescens	Malaysia	12856236	11142948	99.12	3856870800	1.27548
PI_368073		C. frutescens	Malaysia	15310752	13017257	99.07	4593225600	1.51899
PI_368077		C. frutescens	Malaysia	10755392	9823414	98.93	3226617600	1.06705
PI_368080		C. frutescens	Malaysia	9992542	9068281	98.99	2997762600	0.991369
PI_368081		C. frutescens	Malaysia	11967666	10289707	99.05	3590299800	1.18732
PI_368084		C. frutescens	Malaysia	12452421	10773740	99.08	3735726300	1.23542
PI_368085		C. frutescens	Malaysia	10967377	9459132	99.12	3290213100	1.08808
PI_370008		C. frutescens	India	12487409	10750583	99.12	3746222700	1.23889
PI_406847	W-C 1595	C. frutescens	Honduras	16170611	13651778	99.1	4851183300	1.6043
PI_439245	1881	C. frutescens	India	16009752	13468409	99.13	4802925600	1.58834
PI_439309	2080	C. frutescens	Mexico	10742931	9395071	99.07	3222879300	1.06582
PI_439488	1793	C. frutescens	Bolivia	17452866	15011694	99.11	5235859800	1.73151
PI_439489	1228	C. frutescens	Brazil	10537512	9145466	99.11	3161253600	1.04544
PI_439491	1940	C. frutescens	Brazil	12051261	10310073	99.14	3615378300	1.19562
PI_439492	1943	C. frutescens	Brazil	16507451	14238332	99.1	4952235300	1.63772
PI_439493	1864	C. frutescens	Colombia	10113344	8797613	99.09	3034003200	1.00335
PI_439506	1252	C. frutescens	Cuba	13876853	12010577	99.12	4163055900	1.37674
PI_439508	988	C. frutescens	El Salvador	12639229	10817617	99.09	3791768700	1.25395
PI_439509	1987	C. frutescens	Fiji	14447852	12441619	99.11	4334355600	1.43338
PI_439512	Rat chili	C. frutescens	Mexico	12931192	11120156	99.04	3879357600	1.28292
PI_439514	972	C. frutescens	Mexico	10024682	9107325	99.01	3007404600	0.994558
PI_439515	1539	C. frutescens	Nicaragua	10947263	9447312	99.11	3284178900	1.08609
PI_439517	1882	C. frutescens	Philippines	13798296	11978691	99.05	4139488800	1.36894
PI_439521	834	C. frutescens	Solomon Islands	15396408	13212742	99.11	4618922400	1.52749
PI_439523	835	C. frutescens	United Kingdom	9194074	7928133	99.08	2758222200	0.912152
PI_441643	BGH 113	C. frutescens	Brazil	12815806	10869303	99.07	3844741800	1.27147
PI_441646	BGH 1649	C. frutescens	Brazil	13285663	11545543	99.13	3985698900	1.31808
PI_441648	BGH 1732	C. frutescens	Brazil	11927586	10264953	99.09	3578275800	1.18335
PI_441649	BGH 1797	C. frutescens	Brazil	12647717	10945134	99.13	3794315100	1.25479
PI_441652	BGH 4179	C. frutescens	Brazil	8954382	7731774	99.05	2686314600	0.888372
PI_441686	BGH 1278	C. frutescens	Brazil	9799045	8963260	99.01	2939713500	0.972172
PI_446907		C. frutescens	Philippines	12823726	11005721	99.11	3847117800	1.27225
PI_446908		C. frutescens	Philippines	11037872	9463881	99.1	3311361600	1.09508
PI_497984	'Malagueta'	C. frutescens	Brazil	14310488	12294738	99.09	4293146400	1.41976
PI_543203	Aji gusanito	C. frutescens	Bolivia	10718104	9300846	98.98	3215431200	1.06335
PI_560941	aji.	C. frutescens	Bolivia	8581460	7446517	99.09	2574438000	0.851374
PI_585254	Ecu 2237	C. frutescens	Ecuador	12657999	10918567	99.1	3797399700	1.25581
PI_585255	Ecu 2247	C. frutescens	Ecuador	10373693	8994966	99.09	3112107900	1.02918
PI_585257	Ecu 2259	C. frutescens	Ecuador	10826884	9488073	99.11	3248065200	1.07414
PI_586675	TABASCO	C. frutescens	United States	11492931	9963824	99.13	3447879300	1.14022
PI_593614	Siling Labuyo	C. frutescens	Philippines	11583873	9957862	99.11	3475161900	1.14925
PI_593615	BG3324	C. frutescens	Mexico	9687011	8841246	99.03	2906103300	0.961057
PI_593920	Ucho	C. frutescens	Ecuador	9639632	8478700	99.11	2891889600	0.956357
PI_593924	Aji bravo	C. frutescens	Ecuador	12363827	10698109	99.14	3709148100	1.22663
PI_631134	diente de perro	C. frutescens	Guatemala	10687059	9243932	99.08	3206117700	1.06027
PI_632918	chiltepe	C. frutescens	Guatemala	10353318	9498726	99.02	3105995400	1.02716
PI_634826	GREENLEAF TABASCO	C. frutescens	United States	8200050	7180248	99.09	2460015000	0.813534
PI_639640	tzulik	C. frutescens	Guatemala	12941875	10941782	99.06	3882562500	1.28398
PI_639661	PIMA	C. frutescens	Vanuatu	13498878	11593805	99.13	4049663400	1.33924
PI_640903	'Habanero'	C. frutescens	Mexico	11276880	9714764	99.14	3383064000	1.11879
PI_640904	'Mullai'	C. frutescens	Sri Lanka	8163577	7410075	99.1	2449073100	0.809916
PI_640905	'Cream'	C. frutescens	Sri Lanka	11591060	10021237	99.09	3477318000	1.14996
PI_640909	'Tabasco L-167'	C. frutescens	United States	13086293	11250802	99.11	3925887900	1.2983
PI_640910	'TVRC#23'	C. frutescens	Thailand	10604272	9165984	99.69	3181281600	1.05206
PI_645556	'Tabasco-AVRDC'	C. frutescens	Mexico	12039486	10320756	99.09	3611845800	1.19445
PI_645557	'Malagueta'	C. frutescens	Brazil	14716052	12807251	99.09	4414815600	1.45999
PI_645558	'MC-003'	C. frutescens	United States	10382022	8990627	99.02	3114606600	1.03001
PI_645559	'LSU Select A'	C. frutescens	United States	12279342	10665911	99.12	3683802600	1.21824
PI_645560	PBC1376	C. frutescens	El Salvador	11578935	9887623	99.06	3473680500	1.14876
PI_645561	'Chiang Mai #1'	C. frutescens	Thailand	12097149	10577126	99.16	3629144700	1.20017
PI_653744	63B	C. frutescens	United States	14833387	12808042	99.07	4450016100	1.47163
PI_661084	9804	C. frutescens	Costa Rica	10922961	9590067	99.12	3276888300	1.08368
PI_666580	Tolito	C. frutescens	Guatemala	11051666	9525042	98.98	3315499800	1.09645
PI_666582	Chile	C. frutescens	Guatemala	14109714	12071966	99.09	4232914200	1.39984
PI_666584	Diente de perro	C. frutescens	Guatemala	9743181	8457146	99.1	2922954300	0.96663
PI_666585	Chiltepe	C. frutescens	Guatemala	11623455	10100112	99.14	3487036500	1.15317
PI_666586	Diente de perro	C. frutescens	Guatemala	11945818	10274275	99.05	3583745400	1.18516
PI_666591	Diente de chucho	C. frutescens	Guatemala	14050650	12203988	99.15	4215195000	1.39398
PI_666592	Diente de perro	C. frutescens	Guatemala	11954933	10429815	99.13	3586479900	1.18606
PI_666593	Santo Domingo	C. frutescens	Guatemala	8575803	7444050	99.1	2572740900	0.850813
PI_666594	Chiltepe	C. frutescens	Guatemala	14092167	12142308	99.09	4227650100	1.3981
PI_666595	Chocolate	C. frutescens	Guatemala	13663263	11590904	99.13	4098978900	1.35554
PI_666596	Chiltepe	C. frutescens	Guatemala	11435822	10391782	99.02	3430746600	1.13456
PI_678386	Grif 15935	C. frutescens	Australia	13828007	11999601	99.12	4148402100	1.37189
PI_688676	Salvador-9037	C. frutescens	Costa Rica	12399607	10685421	99.08	3719882100	1.23018
PI_639682	50026	C. galapagoense	NA	14990181	12857416	99.1	4497054300	1.48719
CPPSIH_1_05	PI 235047 (differential)	C. pubescens	NA	18101777	15439762	97.97	5430533100	1.79589
Grif_1613	Grif 1613	C. pubescens	NA	12973726	11196870	97.79	3892117800	1.28714
Grif_1614	Grif 1614	C. pubescens	Mexico	11449667	9934238	97.89	3434900100	1.13593
Grif_1615	Grif 1615	C. pubescens	Mexico	11761747	10286099	97.71	3528524100	1.16689
PI_585262	Ecu 2252	C. pubescens	Ecuador	9076531	8211407	97.7	2722959300	0.900491
PI_585264	Ecu 2260	C. pubescens	Ecuador	10303608	9417764	97.65	3091082400	1.02223
PI_585265	Ecu 2262	C. pubescens	Ecuador	9746442	8902913	97.73	2923932600	0.966953
PI_585266	Ecu 2263	C. pubescens	Ecuador	11779268	10635750	97.35	3533780400	1.16863
PI_585267	Ecu 2264	C. pubescens	Ecuador	8845846	8116657	97.47	2653753800	0.877604
PI_585268	Ecu 2265	C. pubescens	Ecuador	9399529	8620816	97.33	2819858700	0.932536
PI_585269	Ecu 2266	C. pubescens	Ecuador	10699899	9774584	97.61	3209969700	1.06155
PI_585270	Ecu 2267	C. pubescens	Ecuador	10857066	9884639	97.48	3257119800	1.07714
PI_585272	Ecu 2271	C. pubescens	Ecuador	10491668	9574553	97.6	3147500400	1.04089
PI_585273	Ecu 2272	C. pubescens	Ecuador	14323221	12439939	97.66	4296966300	1.42102
PI_585274	Ecu 6222	C. pubescens	Ecuador	11245851	9827157	97.63	3373755300	1.11571
PI_585275	Ecu 6223	C. pubescens	Ecuador	8626921	7849193	97.67	2588076300	0.855885
PI_585276	Ecu 6225	C. pubescens	Ecuador	9867010	9021120	97.09	2960103000	0.978915
PI_585277	Ecu 2243	C. pubescens	Ecuador	7081747	6429326	97.63	2124524100	0.702587
PI_593616	#501	C. pubescens	Guatemala	9941818	9068368	97.61	2982545400	0.986337
PI_593617	#1168	C. pubescens	Guatemala	8175030	7529282	97.7	2452509000	0.811052
PI_593618	Chile de caballo	C. pubescens	Guatemala	9770533	8908938	97.66	2931159900	0.969343
PI_593619	Chile de caballo	C. pubescens	Guatemala	10399066	9090540	97.67	3119719800	1.0317
PI_593620	Chile de caballo	C. pubescens	Guatemala	11523272	10089010	97.79	3456981600	1.14323
PI_593621	Chile de caballo	C. pubescens	Guatemala	11947100	10548392	97.75	3584130000	1.18528
PI_593623	Chile de caballo	C. pubescens	Guatemala	10960398	9687686	97.56	3288119400	1.08739
PI_593624	Chile de caballo	C. pubescens	Guatemala	15491974	13426624	97.77	4647592200	1.53697
PI_593625	Chile de caballo	C. pubescens	Guatemala	10426040	9186022	97.89	3127812000	1.03438
PI_593626	Chile de caballo	C. pubescens	Guatemala	9985966	8739431	97.58	2995789800	0.990717
PI_593627	Chile de caballo	C. pubescens	Guatemala	10327440	9121057	97.6	3098232000	1.02459
PI_593628	Chile de caballo	C. pubescens	Guatemala	11044264	9718309	97.77	3313279200	1.09571
PI_593630	Chile de caballo	C. pubescens	Guatemala	11969267	10472721	97.86	3590780100	1.18748
PI_593632	Chile de caballo	C. pubescens	Guatemala	9754935	8588491	97.62	2926480500	0.967796
PI_593633	Chile de caballo	C. pubescens	Guatemala	11900902	10493265	97.92	3570270600	1.1807
PI_593634	Chile de caballo	C. pubescens	Guatemala	10032474	8812484	97.49	3009742200	0.995331
PI_593636	Chile de caballo	C. pubescens	Guatemala	12747913	11201465	97.83	3824373900	1.26473
PI_593637	Chile de caballo	C. pubescens	Guatemala	9844350	8674535	97.7	2953305000	0.976667
PI_593638	Chile de caballo	C. pubescens	Guatemala	11903135	10479663	97.77	3570940500	1.18092
PI_593639	Chile de caballo	C. pubescens	Guatemala	9764666	8620857	97.68	2929399800	0.968761
PI_593640	Chile de caballo	C. pubescens	Guatemala	9230849	8162387	97.71	2769254700	0.915801
PI_593641	80071	C. pubescens	Guatemala	10538738	9241874	97.79	3161621400	1.04556
PI_593642	80072	C. pubescens	Guatemala	10975626	9674996	97.66	3292687800	1.0889
Grif_14041	Grif 14041	C. spp.	Peru	10397023	9149601	97.37	3119106900	1.0315
Grif_14042	Grif 14042	C. spp.	Peru	9807364	8591222	97.39	2942209200	0.972997
Grif_9142	Honduras-8204	C. spp.	Costa Rica	11051346	9700233	99.06	3315403800	1.09641
Grif_9241	14010	C. spp.	Costa Rica	13142015	11379675	99.22	3942604500	1.30383
Grif_9249	Salvador-9081	C. spp.	Costa Rica	11521708	10171172	99.05	3456512400	1.14308
Grif_9256	10909	C. spp.	Costa Rica	13446239	11665089	98.99	4033871700	1.33401
Grif_9351	Grif 9351	C. spp.	NA	11341639	9875011	97.5	3402491700	1.12521
Grif_9352	Grif 9352	C. spp.	NA	13430690	11628685	97.19	4029207000	1.33247
Grif_9353	Grif 9353	C. spp.	NA	9321318	8181724	97.8	2796395400	0.924776
Grif_9355	Grif 9355	C. spp.	NA	12347071	10660521	97.34	3704121300	1.22496
Grif_9357	14007	C. spp.	Costa Rica	12364103	10815067	99.05	3709230900	1.22665
Grif_9359	Peru-5366	C. spp.	Costa Rica	11220251	9929007	99.05	3366075300	1.11317
Grif_9360	Peru-5370	C. spp.	Costa Rica	8972634	7994510	98.95	2691790200	0.890183
Grif_9363	11303	C. spp.	Costa Rica	10723809	9331863	99.6	3217142700	1.06392
Grif_9365	Grif 9365	C. spp.	Colombia	13167277	11356492	98.89	3950183100	1.30634
Grif_9371	Grif 9371	C. spp.	Mexico	10341626	9171500	99.67	3102487800	1.026
Grif_9372	Grif 9372	C. spp.	Mexico	11323198	9898418	99.72	3396959400	1.12338
Grif_9374	Grif 9374	C. spp.	Mexico	11317433	9938935	99.69	3395229900	1.12281
Grif_9375	Grif 9375	C. spp.	Mexico	11746885	10355458	99.71	3524065500	1.16542
Grif_9376	Grif 9376	C. spp.	Mexico	12123236	10566617	99.75	3636970800	1.20276
Grif_9378	Grif 9378	C. spp.	Mexico	12952931	11188052	99.73	3885879300	1.28507
Grif_9381	Grif 9381	C. spp.	Mexico	13089261	11428454	99.69	3926778300	1.2986
Grif_9384	Grif 9384	C. spp.	Mexico	12215935	10707475	99.72	3664780500	1.21195
Grif_9386	Grif 9386	C. spp.	Mexico	9882492	8743863	99.68	2964747600	0.980451
Grif_9387	Grif 9387	C. spp.	Mexico	11675578	10240970	99.65	3502673400	1.15834
Grif_9388	Grif 9388	C. spp.	Mexico	12482924	10723335	98.8	3744877200	1.23844
Grif_9389	Grif 9389	C. spp.	Mexico	10511335	9210210	99.69	3153400500	1.04284
Grif_9391	Grif 9391	C. spp.	Mexico	15371503	13432996	99.67	4611450900	1.52502
Grif_9393	Grif 9393	C. spp.	Mexico	14615229	12861585	99.7	4384568700	1.44999
Grif_9398	Grif 9398	C. spp.	Mexico	11690579	10229724	99.65	3507173700	1.15983
Grif_9399	Grif 9399	C. spp.	Mexico	10482766	9126287	99.7	3144829800	1.04
Grif_9400	Grif 9400	C. spp.	Mexico	12219837	10652214	99.68	3665951100	1.21234
Grif_9402	Grif 9402	C. spp.	Mexico	8639024	7890973	99.7	2591707200	0.857085
Grif_9403	Grif 9403	C. spp.	Mexico	11044107	9626107	99.73	3313232100	1.0957
Grif_9406	Grif 9406	C. spp.	Mexico	10148023	9238836	99.56	3044406900	1.00679
Grif_9417	Grif 9417	C. spp.	Mexico	10983316	9606437	99.65	3294994800	1.08966
Grif_9419	Grif 9419	C. spp.	Mexico	10419961	9175880	99.68	3125988300	1.03377
Grif_9422	Grif 9422	C. spp.	Mexico	10699408	9442301	99.72	3209822400	1.0615
Grif_9430	Grif 9430	C. spp.	Mexico	10255664	8999997	99.75	3076699200	1.01747
Grif_9433	Grif 9433	C. spp.	Mexico	12853988	11215546	99.69	3856196400	1.27526
Grif_9441	Grif 9441	C. spp.	Mexico	9248386	8444645	99.71	2774515800	0.917541
Grif_9442	Grif 9442	C. spp.	Mexico	10774369	9410149	99.69	3232310700	1.06893
Grif_9444	Grif 9444	C. spp.	Mexico	11574485	10103967	99.02	3472345500	1.14832
PI_188477	UVILLA	C. spp.	Mexico	9835894	8463614	99.1	2950768200	0.975828
PI_203522	No.1	C. spp.	Mexico	10942762	9546117	99.67	3282828600	1.08564
PI_209654	LAMANI	C. spp.	India	12620121	10899602	99.73	3786036300	1.25205
PI_224427	No.1618	C. spp.	Ecuador	13763962	11849676	99.1	4129188600	1.36554
PI_257046	Aji Dulce	C. spp.	Colombia	12722290	10959489	99.05	3816687000	1.26219
PI_257059	1SCA	C. spp.	Colombia	11576951	10232428	99.07	3473085300	1.14856
PI_257067	Aji dulce	C. spp.	Colombia	12088833	10554509	99.09	3626649900	1.19934
PI_257078	35	C. spp.	Colombia	10753528	9424419	99.71	3226058400	1.06687
PI_257104	1SCA	C. spp.	Colombia	11185208	9800661	98.79	3355562400	1.10969
PI_257106	75	C. spp.	Colombia	9068242	8039022	99.02	2720472600	0.899668
PI_257112	81	C. spp.	Colombia	9819402	8635557	98.95	2945820600	0.974192
PI_257115	1SCA	C. spp.	Colombia	11900739	10389590	99.01	3570221700	1.18068
PI_257116	1SCA	C. spp.	Colombia	10375259	9125971	99.03	3112577700	1.02934
PI_257148	130	C. spp.	Peru	11840954	10368315	98.97	3552286200	1.17475
PI_257181	1SCA	C. spp.	Peru	14607326	12767983	99.1	4382197800	1.44921
PI_260498	Charapita or Charapilla	C. spp.	Peru	12575792	11054805	99	3772737600	1.24766
PI_281398	Dulce Nombres	C. spp.	United States	17362860	15088691	97.28	5208858000	1.72259
PI_281402	919	C. spp.	Peru	8404767	7394935	98.79	2521430100	0.833845
PI_281418	No. 1883	C. spp.	Philippines	7319562	6697886	98.92	2195868600	0.72618
PI_281439	Sweet Red	C. spp.	Venezuela	8814531	8084430	99.26	2644359300	0.874498
PI_290980	Aji Amarillo	C. spp.	Peru	11360800	9937911	99.01	3408240000	1.12712
PI_370006		C. spp.	India	12473664	11359452	99.29	3742099200	1.23752
PI_385962	Long Mombasa	C. spp.	Kenya	10730502	9430233	99.72	3219150600	1.06458
PI_387834	W-910	C. spp.	Bolivia	9710963	8834869	98.9	2913288900	0.963433
PI_387836	W-912	C. spp.	Bolivia	11393837	10391336	98.87	3418151100	1.13039
PI_414729	HARMONICA	C. spp.	Honduras	14917767	13013873	99.74	4475330100	1.48001
PI_415093		C. spp.	Honduras	11878373	10459012	99.75	3563511900	1.17846
PI_415094		C. spp.	Honduras	14906113	13603196	98.98	4471833900	1.47885
PI_418960	Nwest Agriculture College #20	C. spp.	China	12761978	11103197	99.61	3828593400	1.26613
PI_418961	Yao Hsian	C. spp.	China	10568540	9571107	99.53	3170562000	1.04851
PI_419132	Nanking Tsao	C. spp.	China	10446363	9207673	99.75	3133908900	1.03639
PI_419133	Ning Feng	C. spp.	China	13230312	11415600	99.71	3969093600	1.31259
PI_419134	Yang Chiao	C. spp.	China	10319871	8978513	99.8	3095961300	1.02384
PI_420377	28	C. spp.	Spain	14713085	12727822	99.59	4413925500	1.4597
PI_420378	29	C. spp.	Spain	10049156	8911483	98.96	3014746800	0.996986
PI_420379	30	C. spp.	Spain	12449803	10897342	99.63	3734940900	1.23516
PI_430490	Asao fang tsiao	C. spp.	China	10441107	9189237	99.78	3132332100	1.03587
PI_438540		C. spp.	Belize	7757429	6813245	99.43	2327228700	0.769622
PI_438567	HW 0179	C. spp.	Guatemala	11466342	10094040	99.16	3439902600	1.13759
PI_439380	1532	C. spp.	Mexico	13883946	12169882	97.37	4165183800	1.37744
PI_439383	911	C. spp.	Peru	7994233	7269176	99.55	2398269900	0.793115
PI_439423	1604	C. spp.	Costa Rica	11679865	10147944	99.19	3503959500	1.15877
PI_439429	1942	C. spp.	Ecuador	11810619	10398628	99.04	3543185700	1.17174
PI_439436	914	C. spp.	Peru	11818248	10315735	99.09	3545474400	1.1725
PI_439450	2102	C. spp.	Peru	12665475	11076855	99.05	3799642500	1.25655
PI_439470	1726	C. spp.	Suriname	11908446	10410379	99	3572533800	1.18145
PI_439500	1614	C. spp.	Costa Rica	10544575	9341780	99.74	3163372500	1.04614
PI_439520	1889	C. spp.	Philippines	10397240	9081911	98.97	3119172000	1.03152
PI_441644	BGH 390	C. spp.	Brazil	11293064	9904706	99.1	3387919200	1.1204
PI_441657	HTE0778	C. spp.	Brazil	12234809	10611908	98.93	3670442700	1.21383
PI_441660	BGH 119	C. spp.	Brazil	13274788	11565922	99.73	3982436400	1.317
PI_441662	BGH 164	C. spp.	Brazil	11229021	9716568	99.72	3368706300	1.11404
PI_441664	BGH 175	C. spp.	Brazil	12501803	10977610	99.73	3750540900	1.24032
PI_441665	BGH 176	C. spp.	Brazil	10533978	9324700	99.77	3160193400	1.04509
PI_441667	BGH 178	C. spp.	Brazil	9061467	8238947	99.69	2718440100	0.898996
PI_441668	BGH 179	C. spp.	Brazil	10873749	9481851	99.75	3262124700	1.07879
PI_441671	BGH 303	C. spp.	Brazil	10086562	8839031	99.72	3025968600	1.0007
PI_441672	BGH 956	C. spp.	Brazil	12215331	10582455	99.68	3664599300	1.21189
PI_441674	BGH 959	C. spp.	Brazil	14070528	12251085	97.52	4221158400	1.39595
PI_441676	BGH 1010	C. spp.	Brazil	11916574	10499259	99.77	3574972200	1.18225
PI_441677	BGH 1039	C. spp.	Brazil	10140440	8895384	99.73	3042132000	1.00604
PI_441679	BGH 1253	C. spp.	Brazil	11045659	9711198	97.59	3313697700	1.09585
PI_441685	BGH 1274	C. spp.	Brazil	11791059	10254616	97.51	3537317700	1.1698
PI_441690	BGH 1664	C. spp.	Brazil	14250502	12380278	99.1	4275150600	1.41381
PI_441692	BGH 1676	C. spp.	Brazil	11225240	9882214	99.78	3367572000	1.11367
PI_441694	BGH 1687	C. spp.	Brazil	10270192	9298489	97.31	3081057600	1.01892
PI_441696	BGH 1728	C. spp.	Brazil	11529943	10105290	99.05	3458982900	1.1439
PI_441697	BGH 1737	C. spp.	Brazil	12485145	10939386	99.71	3745543500	1.23866
PI_441699	BGH 1761	C. spp.	Brazil	14749891	12593683	97.38	4424967300	1.46335
PI_441700	BGH 1762	C. spp.	Brazil	12234440	10695427	99.63	3670332000	1.21379
PI_441701	Bull nose	C. spp.	Brazil	11877149	10428261	99.7	3563144700	1.17834
PI_441704	BGH 1820	C. spp.	Brazil	12584686	11031444	99.1	3775405800	1.24854
PI_441705	Ikeda	C. spp.	Brazil	9645723	8475760	99.72	2893716900	0.956961
PI_441707	BGH 4191	C. spp.	Brazil	9417586	8312332	99.69	2825275800	0.934327
PI_441708	BGH 4211	C. spp.	Brazil	11213968	9929624	98.99	3364190400	1.11255
PI_441710	BGH 4300	C. spp.	Brazil	10737659	9449186	99.07	3221297700	1.06529
PI_441712	BGH 4354	C. spp.	Brazil	11487492	9926717	99.02	3446247600	1.13968
PI_441715	HTE0778	C. spp.	Brazil	10334274	9059122	98.61	3100282200	1.02527
PI_446900	917	C. spp.	Peru	14637273	12826326	97.52	4391181900	1.45218
PI_446902	1738	C. spp.	Suriname	9470454	8426861	97.36	2841136200	0.939572
PI_470245		C. spp.	Indonesia	11217366	9842317	99.68	3365209800	1.11289
PI_487447	2780	C. spp.	Venezuela	11528041	10199389	98.89	3458412300	1.14371
PI_487448	2781	C. spp.	Venezuela	9534185	8370206	98.95	2860255500	0.945895
PI_487449	2782	C. spp.	Venezuela	12334024	10720490	99.06	3700207200	1.22367
PI_487450	2783	C. spp.	Venezuela	12998222	11390863	99.04	3899466600	1.28957
PI_487451	2784	C. spp.	Venezuela	12203621	10740599	99.01	3661086300	1.21073
PI_487452	2785	C. spp.	Venezuela	10782597	9400953	99.01	3234779100	1.06975
PI_487453	2786	C. spp.	Venezuela	9471665	8330363	98.97	2841499500	0.939692
PI_487455	2906	C. spp.	Venezuela	10952331	9601075	99.06	3285699300	1.08659
PI_487456	2910	C. spp.	Venezuela	9894201	8710613	99	2968260300	0.981613
PI_487457	2923	C. spp.	Venezuela	11449981	10031506	99.01	3434994300	1.13596
PI_487485	1 Cap	C. spp.	Honduras	11771404	10349497	99.11	3531421200	1.16785
PI_543183	Aribibi chico	C. spp.	Bolivia	12221835	10683369	99.07	3666550500	1.21254
PI_543185	Aji (Spanish),	C. spp.	Bolivia	12612068	11099164	98.93	3783620400	1.25125
PI_543186	Aji (Spanish),	C. spp.	Bolivia	10849596	9565701	98.85	3254878800	1.0764
PI_543187	Aji dulce	C. spp.	Bolivia	15520673	13453133	98.96	4656201900	1.53982
PI_543191	Aji dulce	C. spp.	Bolivia	9436021	8396454	99.05	2830806300	0.936156
PI_543195	Aji dulce	C. spp.	Bolivia	13214603	11561302	98.95	3964380900	1.31103
PI_543196	Aji dulce	C. spp.	Bolivia	11136031	9805579	98.89	3340809300	1.10482
PI_543197	Aji dulce	C. spp.	Bolivia	14429020	12481334	98.96	4328706000	1.43152
PI_543198	Aji dulce blanco redondo	C. spp.	Bolivia	10382838	9040771	98.67	3114851400	1.03009
PI_543199	Aji dulce	C. spp.	Bolivia	12805477	11013746	98.85	3841643100	1.27044
PI_543200	Pimenton	C. spp.	Bolivia	9430266	8540018	99.67	2829079800	0.935585
PI_543201	Aji	C. spp.	Bolivia	12045266	10507987	99.02	3613579800	1.19502
PI_543202	Aji dulce	C. spp.	Bolivia	10226872	9059868	99.02	3068061600	1.01462
PI_543204	Aji	C. spp.	Bolivia	12622909	11053974	98.94	3786872700	1.25233
PI_543205	Aji	C. spp.	Bolivia	9796325	8650378	98.86	2938897500	0.971902
PI_543207	Aji	C. spp.	Bolivia	11848746	10417093	98.99	3554623800	1.17552
PI_555616	NM89C146	C. spp.	Mexico	11237768	9825541	99.11	3371330400	1.11491
PI_555620	NM89C152	C. spp.	Mexico	11056102	9716219	99.56	3316830600	1.09689
PI_555627	Cobanero	C. spp.	Guatemala	10730439	9473764	99.59	3219131700	1.06458
PI_555628	Cuerudo	C. spp.	Guatemala	11876187	10412921	99.63	3562856100	1.17825
PI_555629	Chocolate	C. spp.	Guatemala	9934958	8733559	99.1	2980487400	0.985656
PI_555632	Habanero Rojo	C. spp.	Guatemala	12699700	11000679	99.64	3809910000	1.25995
PI_555633	Chile Corto	C. spp.	Guatemala	9594207	8391743	99.66	2878262100	0.95185
PI_555638	Cola de Alacran	C. spp.	Guatemala	9944673	8726601	99.11	2983401900	0.98662
PI_555639	Sto. Domingo	C. spp.	Guatemala	7794124	7091965	98.78	2338237200	0.773262
PI_555640	Sambo	C. spp.	Guatemala	10163872	8950063	99.63	3049161600	1.00837
PI_555642	Cahobanero	C. spp.	Guatemala	11267394	9893985	99.44	3380218200	1.11785
PI_555643	Chile Chiquito	C. spp.	Guatemala	9582721	8413155	99.47	2874816300	0.95071
PI_555645	NM89C279	C. spp.	Guatemala	14172781	12107721	99.62	4251834300	1.40609
PI_555646	NM89C220	C. spp.	Soviet Union	11616909	10143492	99.68	3485072700	1.15252
PI_555647	NM89C221	C. spp.	Soviet Union	11824394	10745919	99.62	3547318200	1.17311
PI_555648	NM89C222	C. spp.	Soviet Union	12220959	10745164	99.73	3666287700	1.21245
PI_560934	aji verde	C. spp.	Argentina	10627740	9337832	99.72	3188322000	1.05439
PI_560936	aji (Spanish),	C. spp.	Bolivia	11277235	10265107	98.76	3383170500	1.11882
PI_560940	aji.	C. spp.	Bolivia	11704755	10205034	97.49	3511426500	1.16124
PI_560943	aji.	C. spp.	Bolivia	10667736	9385681	98.98	3200320800	1.05836
PI_592725	aribibi	C. spp.	Bolivia	10081832	9093719	96.8	3024549600	1.00023
PI_593927	Aji largo	C. spp.	Ecuador	10838187	9463912	99.7	3251456100	1.07527
PI_593931	Aji picante	C. spp.	Ecuador	9364909	8210956	99.01	2809472700	0.929101
PI_594141	SA 272	C. spp.	Bolivia	11836163	10472638	99.1	3550848900	1.17428
PI_635874	SONNETTE	C. spp.	United States	10541639	9138147	99.71	3162491700	1.04585
PI_639130	9840	C. spp.	Costa Rica	12153707	10574009	99.7	3646112100	1.20578
PI_639131	14033	C. spp.	Costa Rica	10029195	8869285	99.15	3008758500	0.995006
PI_639132	Peru-5456	C. spp.	Costa Rica	11693858	10206225	99.04	3508157400	1.16016
PI_639133	Peru-5457	C. spp.	Costa Rica	6841630	6272954	98.94	2052489000	0.678764
PI_639134	Grif 9364	C. spp.	Colombia	10072509	9171794	99.28	3021752700	0.999303
PI_639135	Grif 9366	C. spp.	Colombia	10439883	9517743	98.99	3131964900	1.03575
PI_639136	Grif 9367	C. spp.	Colombia	10596368	9679462	98.96	3178910400	1.05128
PI_639137	Grif 9368	C. spp.	Colombia	11174280	10090491	99.02	3352284000	1.10861
PI_639138	Grif 9401	C. spp.	Mexico	8451837	7712050	99.68	2535551100	0.838514
PI_639140	Grif 9412	C. spp.	Mexico	12887392	11269608	99.73	3866217600	1.27857
PI_639141	Grif 9414	C. spp.	Mexico	9010126	8241871	99.72	2703037800	0.893903
PI_639142	Grif 9416	C. spp.	Mexico	8559453	7827733	99.65	2567835900	0.849191
PI_639144	Grif 9425	C. spp.	Mexico	10403144	9122661	99.75	3120943200	1.03211
PI_639146	Grif 9437	C. spp.	Mexico	9064174	8049276	99.7	2719252200	0.899265
PI_639147	Grif 9443	C. spp.	Mexico	10976928	9970744	98.96	3293078400	1.08903
PI_639659	14388	C. spp.	Costa Rica	10040591	9220558	97.56	3012177300	0.996136
PI_642955	'Prik Chi Faa'	C. spp.	United States	9230333	8411607	99.71	2769099900	0.91575
PI_642956	'Shishito'	C. spp.	United States	12855321	11259348	99.77	3856596300	1.27539
PI_642957	'Fushimi'	C. spp.	United States	10131507	8917248	99.76	3039452100	1.00516
PI_661088	9807	C. spp.	Costa Rica	11830754	10433062	99.1	3549226200	1.17374
PI_666598	Diente de perro	C. spp.	Guatemala	7058097	6470923	99.07	2117429100	0.70024
PI_666599	Dulce	C. spp.	Guatemala	10663086	9305736	99.71	3198925800	1.05789
PI_675162		C. spp.	NA	13346795	11628218	98.98	4004038500	1.32415
