# Supplementary material for: Genomes of cultivated and wild Capsicum species provide insights into pepper domestication and population differentiation
Source: Nat Commun. 2023 Sep 7;14:5487. doi: 10.1038/s41467-023-41251-4 (PMC10484947; doi:10.1038/s41467-023-41251-4)
Supplement: Supplementary file 7 — Supplementary Data 4 [file 41467_2023_41251_MOESM7_ESM.xlsx]

## Sheet: Sheet1
Supplementary Data 4. Sequence summary of the 500 core accessions.
Accession	Plant Name	Origin	Germplasm center	Old Taxonomy	Updated Taxonomy	Raw Read Pairs	Total raw bases	Total cleaned bases	Depth	Possible hybrid	Used for SMC++	Fruit length (cm)	Fruit width (cm)	Fruit shape index
Grif_9152	Peru-7204	Costa Rica	U.S. National Plant Germplasm System	C. annuum var. annuum	C. annuum var. annuum	135783866	40735159800	40543512467	13.47	Yes	No	-	-	-
PI_238054	No.1568	Costa Rica	U.S. National Plant Germplasm System	C. annuum var. annuum	C. annuum var. annuum	185975437	55792631100	55303428828	18.45	Yes	No	-	-	-
PI_193470	1SCA BERBERRI	Ethiopia	U.S. National Plant Germplasm System	C. annuum var. annuum	C. annuum var. annuum	124169932	37250979600	36947202308	12.32	Yes	No	-	-	-
PI_555642	Cahobanero	Guatemala	U.S. National Plant Germplasm System	C. spp.	C. annuum var. annuum	191481099	57444329700	57000039790	19	Yes	No	2.2377	1.6483	1.3575
PI_555645	NM89C279	Guatemala	U.S. National Plant Germplasm System	C. spp.	C. annuum var. annuum	131002097	39300629100	39020732893	13	Yes	No	6.0613	2.461	2.463
PI_410407	AVELAR	Brazil	U.S. National Plant Germplasm System	C. annuum var. annuum	C. annuum var. annuum	124056075	37216822500	36868318712	12.31	No	Yes	6.235	2.4763	2.5178
chaotiaojiao	chaotiaojiao	China	HAAS Pepper Germplasm Bank	C. annuum var. annuum	C. annuum var. annuum	212813345	63844003500	63477313176	21.11	No	Yes	4.468	1.0877	4.1079
zhudachang	zhudachang	China	HAAS Pepper Germplasm Bank	C. annuum var. annuum	C. annuum var. annuum	128367091	38510127300	38280726385	12.74	No	Yes	14.489	1.6447	8.8097
changanyingjiao	changanyingjiao	China	HAAS Pepper Germplasm Bank	C. annuum var. annuum	C. annuum var. annuum	203205664	60961699200	60596900322	20.16	No	Yes	10.797	1.3457	8.0235
Grif_9122	14013	Costa Rica	U.S. National Plant Germplasm System	C. annuum var. annuum	C. annuum var. annuum	130812044	39243613200	38969541619	12.98	No	Yes	2.6257	2.3857	1.1006
PI_653659	'CAP 66/78'	Germany	U.S. National Plant Germplasm System	C. annuum var. annuum	C. annuum var. annuum	137160781	41148234300	40905953616	13.61	No	Yes	1.6953	1.3373	1.2677
PI_439378	1979	Jamaica	U.S. National Plant Germplasm System	C. annuum var. annuum	C. annuum var. annuum	196870417	59061125100	58715742879	19.53	No	Yes	3.2553	1.175	2.7705
PI_593500	10277	Mexico	U.S. National Plant Germplasm System	C. annuum var. glabriusculum	C. annuum var. annuum	135639255	40691776500	40492058452	13.46	No	Yes	0.802	0.3507	2.2871
Grif_9381	Grif 9381	Mexico	U.S. National Plant Germplasm System	C. spp.	C. annuum var. annuum	134520295	40356088500	39867564615	13.35	No	Yes	3.423	1.4327	2.3893
PI_645493	Chimayo	United States	U.S. National Plant Germplasm System	C. annuum var. annuum	C. annuum var. annuum	125915305	37774591500	37317705705	12.49	No	Yes	-	-	-
Grif_12454	'Gjorica'	Albania	U.S. National Plant Germplasm System	C. annuum var. annuum	C. annuum var. annuum	125815805	37744741500	37441793772	12.48	No	No	6.7303	3.743	1.7981
PI_640503	'Redlands Sweet Sue'	Australia	U.S. National Plant Germplasm System	C. annuum var. annuum	C. annuum var. annuum	179477178	53843153400	53314945424	17.81	No	No	9.0897	2.2037	4.1248
PI_438538	Dzabalan	Belize	U.S. National Plant Germplasm System	C. annuum var. annuum	C. annuum var. annuum	132988625	39896587500	39534902127	13.19	No	No	-	-	-
PI_645508	'Bolivian Rainbow'	Bolivia	U.S. National Plant Germplasm System	C. annuum var. annuum	C. annuum var. annuum	133206965	39962089500	39753192620	13.22	No	No	1.3053	0.983	1.3279
PI_260611	Combari	Brazil	U.S. National Plant Germplasm System	C. annuum var. annuum	C. annuum var. annuum	144336381	43300914300	43045179876	14.32	No	No	2.4377	2.2813	1.0685
PI_631152	Grif 12292	Brazil	U.S. National Plant Germplasm System	C. annuum var. annuum	C. annuum var. annuum	157547219	47264165700	47016330248	15.63	No	No	2.0647	1.405	1.4695
PI_631129	Djelenska shipka	Bulgaria	U.S. National Plant Germplasm System	C. annuum var. annuum	C. annuum var. annuum	135965556	40789666800	40534890731	13.49	No	No	4.224	1.9387	2.1788
qixingjiao	qixingjiao	China	HAAS Pepper Germplasm Bank	C. annuum var. annuum	C. annuum var. annuum	226102358	67830707400	67385068662	22.43	No	No	3.4433	1.1693	2.9447
CXJ38	CXJ38	China	HAAS Pepper Germplasm Bank	C. annuum var. annuum	C. annuum var. annuum	152053229	45615968700	45241078550	15.09	No	No	-	-	-
sanweijiao	sanweijiao	China	HAAS Pepper Germplasm Bank	C. annuum var. annuum	C. annuum var. annuum	207937082	62381124600	62061022855	20.63	No	No	6.2507	1.8373	3.402
CXJ34	CXJ34	China	HAAS Pepper Germplasm Bank	C. annuum var. annuum	C. annuum var. annuum	139655534	41896660200	41666174078	13.86	No	No	-	-	-
bailajiao	bailajiao	China	HAAS Pepper Germplasm Bank	C. annuum var. annuum	C. annuum var. annuum	156588853	46976655900	46569802028	15.54	No	No	5.8963	4.9473	1.1918
CXJ14	CXJ14	China	HAAS Pepper Germplasm Bank	C. annuum var. annuum	C. annuum var. annuum	130722502	39216750600	39002830544	12.97	No	No	9.765	2.0617	4.7365
CXJ52	CXJ52	China	HAAS Pepper Germplasm Bank	C. annuum var. annuum	C. annuum var. annuum	164196494	49258948200	48859795716	16.29	No	No	-	-	-
CXJ69	CXJ69	China	HAAS Pepper Germplasm Bank	C. annuum var. annuum	C. annuum var. annuum	130324640	39097392000	38840040630	12.93	No	No	-	-	-
CXJ92	CXJ92	China	HAAS Pepper Germplasm Bank	C. annuum var. annuum	C. annuum var. annuum	155131744	46539523200	46134152715	15.39	No	No	-	-	-
CXJ96	CXJ96	China	HAAS Pepper Germplasm Bank	C. annuum var. annuum	C. annuum var. annuum	187065636	56119690800	55860332860	18.56	No	No	-	-	-
OLJ20	OLJ20	China	HAAS Pepper Germplasm Bank	C. annuum var. annuum	C. annuum var. annuum	185509193	55652757900	55057529694	18.4	No	No	-	-	-
sanyingjiao	sanyingjiao	China	HAAS Pepper Germplasm Bank	C. annuum var. annuum	C. annuum var. annuum	145147791	43544337300	43266347016	14.4	No	No	4.748	0.9843	4.8236
xiaoguojiao	xiaoguojiao	China	HAAS Pepper Germplasm Bank	C. annuum var. annuum	C. annuum var. annuum	150226005	45067801500	44821452903	14.9	No	No	0.8313	0.831	1.0004
Z111	Z111	China	HAAS Pepper Germplasm Bank	C. annuum var. annuum	C. annuum var. annuum	129435131	38830539300	38572778679	12.84	No	No	3.0857	1.366	2.2589
zoukejiao	zoukejiao	China	HAAS Pepper Germplasm Bank	C. annuum var. annuum	C. annuum var. annuum	126208160	37862448000	37544474202	12.52	No	No	4.1263	3.4227	1.2056
Grif_9184	Grif 9184	Colombia	U.S. National Plant Germplasm System	C. annuum var. annuum	C. annuum var. annuum	135794710	40738413000	40551776435	13.47	No	No	-	-	-
Grif_9267	Honduras-12156	Costa Rica	U.S. National Plant Germplasm System	C. annuum var. annuum	C. annuum var. annuum	130030489	39009146700	38804459393	12.9	No	No	-	-	-
PI_267730	'BLACK CLUSTER'	Cuba	U.S. National Plant Germplasm System	C. annuum var. annuum	C. annuum var. annuum	131859951	39557985300	39390041250	13.08	No	No	1.1143	0.7223	1.5427
YMH38	YMH38	Egypt	HAAS Pepper Germplasm Bank	C. chinense	C. annuum var. annuum	149291719	44787515700	44541190823	14.81	No	No	-	-	-
PI_281341	No. 988	El Salvador	U.S. National Plant Germplasm System	C. annuum var. annuum	C. annuum var. annuum	197955295	59386588500	58753462409	19.64	No	No	-	-	-
PI_194910	BERBERRI	Ethiopia	U.S. National Plant Germplasm System	C. annuum var. annuum	C. annuum var. annuum	122739680	36821904000	36605890643	12.18	No	No	4.051	1.6783	2.4137
PI_439431	1989	Fiji	U.S. National Plant Germplasm System	C. annuum var. annuum	C. annuum var. annuum	129150003	38745000900	38490185300	12.81	No	No	4.5417	1.1717	3.8762
PI_357467	STITEN FEFERON	Former Serbia and Montenegro	U.S. National Plant Germplasm System	C. annuum var. annuum	C. annuum var. annuum	132910924	39873277200	39644477157	13.19	No	No	4.4783	1.3553	3.3042
PI_379193	STOJKOVSKA RANKA	Former Serbia and Montenegro	U.S. National Plant Germplasm System	C. annuum var. annuum	C. annuum var. annuum	129781290	38934387000	38660281806	12.88	No	No	6.95	2.129	3.2644
PI_666589	Diente de perro	Guatemala	U.S. National Plant Germplasm System	C. annuum var. annuum	C. annuum var. annuum	131247396	39374218800	39164768135	13.02	No	No	2.8083	2.035	1.38
PI_414729	HARMONICA	Honduras	U.S. National Plant Germplasm System	C. spp.	C. annuum var. annuum	146854486	44056345800	43782224951	14.57	No	No	2.6907	2.7293	0.9858
PI_532990	'SOROKSARI'	Hungary	U.S. National Plant Germplasm System	C. annuum var. annuum	C. annuum var. annuum	163598721	49079616300	48831505329	16.23	No	No	3.529	3.5243	1.0013
PI_148629	8330	Iran	U.S. National Plant Germplasm System	C. annuum var. annuum	C. annuum var. annuum	166680526	50004157800	49489358528	16.54	No	No	-	-	-
PI_291999	YELLOW NAHARIA	Israel	U.S. National Plant Germplasm System	C. annuum var. annuum	C. annuum var. annuum	125410254	37623076200	37312376240	12.44	No	No	5.236	1.9773	2.648
PI_273415	LONG HOT	Italy	U.S. National Plant Germplasm System	C. annuum var. annuum	C. annuum var. annuum	126311003	37893300900	37733519910	12.53	No	No	4.1743	1.3437	3.1067
PI_439256	1777	Japan	U.S. National Plant Germplasm System	C. annuum var. annuum	C. annuum var. annuum	128739334	38621800200	38353845721	12.77	No	No	5.7427	1.8687	3.0731
PI_438624	Colgante	Mexico	U.S. National Plant Germplasm System	C. annuum var. annuum	C. annuum var. annuum	125041615	37512484500	37146126141	12.41	No	No	-	-	-
PI_310435	C15199	Mexico	U.S. National Plant Germplasm System	C. annuum var. annuum	C. annuum var. annuum	125662896	37698868800	37311038230	12.47	No	No	7.176	2.2117	3.2446
PI_224405	No.1534	Mexico	U.S. National Plant Germplasm System	C. annuum var. glabriusculum	C. annuum var. annuum	138009428	41402828400	41214036026	13.69	No	No	0.7747	0.3137	2.4697
PI_593490	10242	Mexico	U.S. National Plant Germplasm System	C. annuum var. glabriusculum	C. annuum var. annuum	125195359	37558607700	37388977078	12.42	No	No	1.7153	1.011	1.6967
PI_593507	10303	Mexico	U.S. National Plant Germplasm System	C. annuum var. glabriusculum	C. annuum var. annuum	133039661	39911898300	39709218214	13.2	No	No	2.6967	0.7093	3.8017
PI_593517	10353	Mexico	U.S. National Plant Germplasm System	C. annuum var. glabriusculum	C. annuum var. annuum	133281988	39984596400	39804362408	13.22	No	No	-	-	-
Grif_9393	Grif 9393	Mexico	U.S. National Plant Germplasm System	C. spp.	C. annuum var. annuum	139546741	41864022300	41575782123	13.84	No	No	5.003	0.778	6.4306
Grif_9433	Grif 9433	Mexico	U.S. National Plant Germplasm System	C. spp.	C. annuum var. annuum	125203928	37561178400	37267849184	12.42	No	No	6.116	2.6553	2.3033
Grif_9391	Grif 9391	Mexico	U.S. National Plant Germplasm System	C. spp.	C. annuum var. annuum	156229825	46868947500	46257854695	15.5	No	No	5.251	0.8613	6.0964
Grif_9376	Grif 9376	Mexico	U.S. National Plant Germplasm System	C. spp.	C. annuum var. annuum	218904750	65671425000	65158405124	21.72	No	No	4.2377	5.0737	0.8352
Grif_9388	Grif 9388	Mexico	U.S. National Plant Germplasm System	C. spp.	C. annuum var. annuum	220200672	66060201600	65324659390	21.85	No	No	1.7247	0.971	1.7762
Grif_9400	Grif 9400	Mexico	U.S. National Plant Germplasm System	C. spp.	C. annuum var. annuum	135043550	40513065000	40319047006	13.4	No	No	-	-	-
PI_639140	Grif 9412	Mexico	U.S. National Plant Germplasm System	C. spp.	C. annuum var. annuum	127633007	38289902100	38040550909	12.66	No	No	4.649	3.4173	1.3604
PI_645534	PBC 726	Papua New Guinea	U.S. National Plant Germplasm System	C. annuum var. annuum	C. annuum var. annuum	133630062	40089018600	39827543924	13.26	No	No	-	-	-
PI_257182	174	Peru	U.S. National Plant Germplasm System	C. annuum var. annuum	C. annuum var. annuum	139034314	41710294200	41505596065	13.79	No	No	2.5097	1.5437	1.6258
PI_639646	Papryka czerwona	Poland	U.S. National Plant Germplasm System	C. annuum var. annuum	C. annuum var. annuum	154510918	46353275400	46067163911	15.33	No	No	4.9393	3.4003	1.4526
PI_407450	Zlaten Medal	South Africa	U.S. National Plant Germplasm System	C. annuum var. annuum	C. annuum var. annuum	255546146	76663843800	76003355938	25.35	No	No	5.0687	2.2893	2.214
PI_420377	28	Spain	U.S. National Plant Germplasm System	C. spp.	C. annuum var. annuum	190744150	57223245000	56755082631	18.92	No	No	4.0213	4.7553	0.8456
PI_420379	30	Spain	U.S. National Plant Germplasm System	C. spp.	C. annuum var. annuum	202614772	60784431600	60429937920	20.1	No	No	6.27	3.5943	1.7444
PI_674456	'Nabeul II'	Tunisia	U.S. National Plant Germplasm System	C. annuum var. annuum	C. annuum var. annuum	124745613	37423683900	37088720057	12.38	No	No	6.1203	2.4683	2.4795
PI_338992		Turkey	U.S. National Plant Germplasm System	C. annuum var. annuum	C. annuum var. annuum	122356751	36707025300	36399752644	12.14	No	No	6.909	2.3757	2.9082
PI_640770	PBC 923	Uganda	U.S. National Plant Germplasm System	C. annuum var. annuum	C. annuum var. annuum	128532890	38559867000	38141470199	12.75	No	No	-	-	-
PI_642956	'Shishito'	United States	U.S. National Plant Germplasm System	C. spp.	C. annuum var. annuum	214057411	64217223300	63810763001	21.24	No	No	3.132	1.652	1.8959
PI_635818	EARLY WONDER	United States	U.S. National Plant Germplasm System	C. annuum var. annuum	C. annuum var. annuum	169402714	50820814200	50542302911	16.81	No	No	5.569	3.9613	1.4058
PI_640902	'Yellow Squash'	United States	U.S. National Plant Germplasm System	C. chinense	C. annuum var. annuum	131242562	39372768600	39068450356	13.02	No	No	-	-	-
PI_655064	PA-353	United States	U.S. National Plant Germplasm System	C. chinense	C. annuum var. annuum	153664072	46099221600	45875211825	15.25	No	No	-	-	-
PI_665008	PA-426	United States	U.S. National Plant Germplasm System	C. chinense	C. annuum var. annuum	127159993	38147997900	37922484884	12.62	No	No	1.354	1.314	1.0304
PI_511885	Pequin or Sivuli (Tepehuan).	Mexico	U.S. National Plant Germplasm System	C. annuum var. glabriusculum	C. annuum var. annuum (feral)	153185934	45955780200	45722437833	15.2	No	No	-	-	-
PI_593519	10362	Mexico	U.S. National Plant Germplasm System	C. annuum var. glabriusculum	C. annuum var. annuum (feral)	122967720	36890316000	36721701382	12.2	No	No	-	-	-
PI_593546	GN84170-9	Mexico	U.S. National Plant Germplasm System	C. annuum var. glabriusculum	C. annuum var. annuum (feral)	126089284	37826785200	37577310266	12.51	No	No	-	-	-
PI_593555	GN84170-18	Mexico	U.S. National Plant Germplasm System	C. annuum var. glabriusculum	C. annuum var. annuum (feral)	135827697	40748309100	40534777637	13.48	No	No	-	-	-
PI_593576	GN84170-16	Mexico	U.S. National Plant Germplasm System	C. annuum var. glabriusculum	C. annuum var. annuum (feral)	130387595	39116278500	38859233663	12.94	No	No	-	-	-
PI_593545	GN84170-6	Mexico	U.S. National Plant Germplasm System	C. annuum var. glabriusculum	C. annuum var. annuum (feral)	132730304	39819091200	39544156349	13.17	No	No	-	-	-
PI_593547	GN84170-14	Mexico	U.S. National Plant Germplasm System	C. annuum var. glabriusculum	C. annuum var. annuum (feral)	122834807	36850442100	36636314044	12.19	No	No	-	-	-
PI_593557	GN84170-20	Mexico	U.S. National Plant Germplasm System	C. annuum var. glabriusculum	C. annuum var. annuum (feral)	152924523	45877356900	45649349728	15.17	No	No	-	-	-
PI_593577	GN84170-14	Mexico	U.S. National Plant Germplasm System	C. annuum var. glabriusculum	C. annuum var. annuum (feral)	127430685	38229205500	37947378941	12.64	No	No	-	-	-
PI_555620	NM89C152	Mexico	U.S. National Plant Germplasm System	C. spp.	C. annuum var. annuum (feral)	131084924	39325477200	39112127468	13.01	No	No	-	-	-
Grif_9142	Honduras-8204	Costa Rica	U.S. National Plant Germplasm System	C. spp.	C. annuum var. glabriusculum	157070867	47121260100	46651440502	15.58	No	Yes	0.491	0.5143	0.9546
PI_661082	'Turrialba (Hy-2)'	France	U.S. National Plant Germplasm System	C. annuum var. glabriusculum	C. annuum var. glabriusculum	120536333	36160899900	35944895384	11.96	No	Yes	1.081	0.7567	1.4286
PI_631136	chiltepe	Guatemala	U.S. National Plant Germplasm System	C. annuum var. glabriusculum	C. annuum var. glabriusculum	124750743	37425222900	37111500414	12.38	No	Yes	-	-	-
PI_632930	chile	Guatemala	U.S. National Plant Germplasm System	C. annuum var. glabriusculum	C. annuum var. glabriusculum	162900428	48870128400	48550575195	16.16	No	Yes	0.8393	0.431	1.9474
PI_639662	chiltepe	Guatemala	U.S. National Plant Germplasm System	C. annuum var. glabriusculum	C. annuum var. glabriusculum	126143468	37843040400	37566485485	12.51	No	Yes	1.151	0.5987	1.9226
PI_555616	NM89C146	Mexico	U.S. National Plant Germplasm System	C. spp.	C. annuum var. glabriusculum	188955644	56686693200	56337945151	18.75	No	Yes	0.9593	0.6527	1.4699
PI_593527	10389	Mexico	U.S. National Plant Germplasm System	C. annuum var. glabriusculum	C. annuum var. glabriusculum	121396075	36418822500	36169437400	12.04	No	Yes	0.4937	0.3607	1.3688
PI_674459	'BG2816 selection 16-1'	Mexico	U.S. National Plant Germplasm System	C. annuum var. glabriusculum	C. annuum var. glabriusculum	121920091	36576027300	36377450276	12.1	No	Yes	0.985	0.7793	1.2639
PI_406948	W-C 1554	Nicaragua	U.S. National Plant Germplasm System	C. annuum var. glabriusculum	C. annuum var. glabriusculum	126583822	37975146600	37772537517	12.56	No	Yes	-	-	-
PI_438567	HW 0179	Guatemala	U.S. National Plant Germplasm System	C. spp.	C. annuum var. glabriusculum	136063413	40819023900	40574918838	13.5	No	No	1.198	0.5877	2.0386
PI_631135	chiltepe	Guatemala	U.S. National Plant Germplasm System	C. annuum var. glabriusculum	C. annuum var. glabriusculum	122538940	36761682000	36529676375	12.16	Yes	No	0.952	0.8543	1.1143
Grif_9241	14010	Costa Rica	U.S. National Plant Germplasm System	C. spp.	C. annuum var. glabriusculum	225855217	67756565100	67349010794	22.41	Yes	No	-	-	-
PI_666511	Diente de chucho	Guatemala	U.S. National Plant Germplasm System	C. annuum var. annuum	C. annuum var. glabriusculum	128408398	38522519400	38200609871	12.74	No	Yes	1.4617	0.9753	1.4986
PI_639639	chiltepe	Guatemala	U.S. National Plant Germplasm System	C. annuum var. glabriusculum	C. annuum var. glabriusculum	121194969	36358490700	35522203198	12.02	Yes	No	-	-	-
Grif_9138	Salvador-9068	Costa Rica	U.S. National Plant Germplasm System	C. annuum var. glabriusculum	C. annuum var. glabriusculum	127469339	38240801700	38062346053	12.65	No	No	-	-	-
Grif_9249	Salvador-9081	Costa Rica	U.S. National Plant Germplasm System	C. spp.	C. annuum var. glabriusculum	151972141	45591642300	45147252714	15.08	No	No	0.453	0.4683	0.9673
PI_632918	chiltepe	Guatemala	U.S. National Plant Germplasm System	C. frutescens	C. annuum var. glabriusculum	126647528	37994258400	37706737179	12.56	No	No	-	-	-
PI_639126	chiltepe	Guatemala	U.S. National Plant Germplasm System	C. annuum var. glabriusculum	C. annuum var. glabriusculum	128625258	38587577400	38280513900	12.76	No	No	-	-	-
PI_439311	2084	Mexico	U.S. National Plant Germplasm System	C. annuum var. annuum	C. annuum var. glabriusculum	137452535	41235760500	40860711475	13.64	No	No	2.0767	1.082	1.9193
PI_593526	10388	Mexico	U.S. National Plant Germplasm System	C. annuum var. glabriusculum	C. annuum var. glabriusculum	141609941	42482982300	42281251012	14.05	No	No	-	-	-
PI_593574	GN84170-12	Mexico	U.S. National Plant Germplasm System	C. annuum var. glabriusculum	C. annuum var. glabriusculum	125013409	37504022700	37207994717	12.4	No	No	-	-	-
PI_311126	21560	Nicaragua	U.S. National Plant Germplasm System	C. annuum var. glabriusculum	C. annuum var. glabriusculum	153593282	46077984600	45776648313	15.24	No	No	0.6397	0.6223	1.0279
PI_260595	Goat Pepper	Brazil	U.S. National Plant Germplasm System	C. rabenii	C. baccatum var. baccatum	127579752	38273925600	38040935802	12.66	No	Yes	0.443	0.592	0.7483
PI_446909		Brazil	U.S. National Plant Germplasm System	C. baccatum var. baccatum	C. baccatum var. baccatum	131912900	39573870000	39288925165	13.09	No	Yes	-	-	-
PI_439528	1870	Brazil	U.S. National Plant Germplasm System	C. baccatum var. baccatum	C. baccatum var. baccatum	134266107	40279832100	40070596018	13.32	No	Yes	-	-	-
PI_441656	BGH 1651	Brazil	U.S. National Plant Germplasm System	C. baccatum var. baccatum	C. baccatum var. baccatum	124808849	37442654700	36978903655	12.38	No	Yes	-	-	-
PI_639129	WWCQ-200	Paraguay	U.S. National Plant Germplasm System	C. baccatum var. baccatum	C. baccatum var. baccatum	131642193	39492657900	39176610960	13.06	No	Yes	-	-	-
PI_633751	locote i	Paraguay	U.S. National Plant Germplasm System	C. baccatum var. baccatum	C. baccatum var. baccatum	125827306	37748191800	37453166030	12.48	No	Yes	-	-	-
PI_337524		Bolivia	U.S. National Plant Germplasm System	C. baccatum var. baccatum	C. baccatum var. baccatum	130091675	39027502500	38735805409	12.91	No	Yes	-	-	-
PI_441699	BGH 1761	Brazil	U.S. National Plant Germplasm System	C. spp.	C. baccatum var. baccatum	133777881	40133364300	39858735459	13.27	No	Yes	-	-	-
PI_441685	BGH 1274	Brazil	U.S. National Plant Germplasm System	C. spp.	C. baccatum var. baccatum	148936109	44680832700	44419275220	14.78	No	Yes	-	-	-
PI_260535	Aji Picante	Argentina	U.S. National Plant Germplasm System	C. baccatum var. pendulum	C. baccatum var. pendulum	169663937	50899181100	50488742767	16.83	No	No	12.6187	2.6157	4.8243
PI_260538	192	Argentina	U.S. National Plant Germplasm System	C. baccatum var. pendulum	C. baccatum var. pendulum	125329937	37598981100	37326970720	12.43	No	Yes	6.553	2.2137	2.9602
PI_260567	300	Bolivia	U.S. National Plant Germplasm System	C. baccatum var. baccatum	C. baccatum var. pendulum	155574177	46672253100	46325693770	15.43	No	Yes	-	-	-
PI_281310	Hot Pepper	Brazil	U.S. National Plant Germplasm System	C. baccatum var. pendulum	C. baccatum var. pendulum	183862475	55158742500	54650271592	18.24	No	Yes	-	-	-
PI_241679	1SCA	Chile	U.S. National Plant Germplasm System	C. baccatum var. pendulum	C. baccatum var. pendulum	123691801	37107540300	36822404678	12.27	No	Yes	6.251	1.867	3.3482
Grif_9201	Peru-5386	Costa Rica	U.S. National Plant Germplasm System	C. baccatum var. pendulum	C. baccatum var. pendulum	222354506	66706351800	66175244743	22.06	No	Yes	-	-	-
PI_585250	Ecu 3834	Ecuador	U.S. National Plant Germplasm System	C. baccatum var. pendulum	C. baccatum var. pendulum	211117008	63335102400	62727146345	20.95	No	Yes	-	-	-
PI_632926	locote pucu	Paraguay	U.S. National Plant Germplasm System	C. baccatum var. pendulum	C. baccatum var. pendulum	127390235	38217070500	37982418025	12.64	No	Yes	3.5513	1.4193	2.5021
PI_257161	1SCA	Peru	U.S. National Plant Germplasm System	C. baccatum var. pendulum	C. baccatum var. pendulum	132782591	39834777300	39524801616	13.17	No	Yes	5.053	2.4137	2.0935
PI_439398	2043	Peru	U.S. National Plant Germplasm System	C. baccatum var. pendulum	C. baccatum var. pendulum	129139681	38741904300	38536074425	12.81	No	Yes	-	-	-
PI_159242	1SCA	United States	U.S. National Plant Germplasm System	C. baccatum var. pendulum	C. baccatum var. pendulum	123704510	37111353000	36863216969	12.27	No	Yes	-	-	-
PI_439359	1755	Argentina	U.S. National Plant Germplasm System	C. baccatum	C. baccatum var. pendulum	151292422	45387726600	44998868085	15.01	No	No	-	-	-
PI_439360	1005	Bolivia	U.S. National Plant Germplasm System	C. baccatum var. baccatum	C. baccatum var. pendulum	133652582	40095774600	39845392825	13.26	No	No	0.638	0.5107	1.2493
PI_596059	3016	Bolivia	U.S. National Plant Germplasm System	C. baccatum var. baccatum	C. baccatum var. pendulum	122578607	36773582100	36496278585	12.16	No	No	-	-	-
PI_260488	308	Bolivia	U.S. National Plant Germplasm System	C. baccatum var. pendulum	C. baccatum var. pendulum	130126713	39038013900	38508451773	12.91	No	No	7.907	1.7947	4.4058
PI_260564	294	Bolivia	U.S. National Plant Germplasm System	C. baccatum var. pendulum	C. baccatum var. pendulum	138435559	41530667700	41319825879	13.73	No	No	-	-	-
PI_260575	315	Bolivia	U.S. National Plant Germplasm System	C. baccatum var. pendulum	C. baccatum var. pendulum	121987240	36596172000	36270100504	12.1	No	No	2.9	0.858	3.38
PI_260582	332	Bolivia	U.S. National Plant Germplasm System	C. baccatum var. pendulum	C. baccatum var. pendulum	143269440	42980832000	42701363803	14.21	No	No	6.8653	2.1347	3.2161
PI_281308	1857	Bolivia	U.S. National Plant Germplasm System	C. baccatum var. pendulum	C. baccatum var. pendulum	127437904	38231371200	38049568610	12.64	No	No	3.503	1.3803	2.5378
PI_439363	1857	Bolivia	U.S. National Plant Germplasm System	C. baccatum var. pendulum	C. baccatum var. pendulum	214094580	64228374000	63477404160	21.24	No	No	-	-	-
PI_441531	BGH 823	Brazil	U.S. National Plant Germplasm System	C. baccatum var. pendulum	C. baccatum var. pendulum	126049579	37814873700	37610345066	12.51	No	No	3.702	2.9337	1.2619
PI_260545	Malagueta	Brazil	U.S. National Plant Germplasm System	C. baccatum var. pendulum	C. baccatum var. pendulum	124223945	37267183500	36955772087	12.32	No	No	-	-	-
PI_281309	Comari	Brazil	U.S. National Plant Germplasm System	C. baccatum var. pendulum	C. baccatum var. pendulum	127853464	38356039200	38164803754	12.68	No	No	-	-	-
PI_424732	Pimenta douce	Brazil	U.S. National Plant Germplasm System	C. baccatum	C. baccatum var. pendulum	126742668	38022800400	37747202350	12.57	No	No	3.7383	3.6293	1.03
PI_439366	1874	Brazil	U.S. National Plant Germplasm System	C. baccatum var. pendulum	C. baccatum var. pendulum	189322240	56796672000	56281540677	18.78	No	No	7.5583	2.092	3.613
PI_439367	2018	Brazil	U.S. National Plant Germplasm System	C. baccatum var. pendulum	C. baccatum var. pendulum	128344625	38503387500	38309047764	12.73	No	No	12.1957	1.778	6.8592
PI_441516	BGH 66	Brazil	U.S. National Plant Germplasm System	C. baccatum var. pendulum	C. baccatum var. pendulum	79030502	23709150600	23564575735	7.84	No	No	1.2873	1.615	0.7971
PI_441523	BGH 337	Brazil	U.S. National Plant Germplasm System	C. baccatum var. pendulum	C. baccatum var. pendulum	210817020	63245106000	62625986479	20.92	No	No	-	-	-
PI_441532	BGH 824	Brazil	U.S. National Plant Germplasm System	C. baccatum var. pendulum	C. baccatum var. pendulum	126501569	37950470700	37758732710	12.55	No	No	2.2447	2.869	0.7824
PI_441536	BGH 1030	Brazil	U.S. National Plant Germplasm System	C. baccatum var. pendulum	C. baccatum var. pendulum	128549658	38564897400	38383364188	12.75	No	No	1.5917	1.4183	1.1222
PI_441537	BGH 1033	Brazil	U.S. National Plant Germplasm System	C. baccatum var. pendulum	C. baccatum var. pendulum	136002084	40800625200	40619282915	13.49	No	No	7.3417	1.845	3.9792
PI_441541	BGH 1038	Brazil	U.S. National Plant Germplasm System	C. baccatum var. pendulum	C. baccatum var. pendulum	202217099	60665129700	60195842590	20.06	No	No	2.0163	1.393	1.4475
PI_441547	BGH 1612	Brazil	U.S. National Plant Germplasm System	C. baccatum var. pendulum	C. baccatum var. pendulum	129992847	38997854100	38788710148	12.9	No	No	1.0693	1.085	0.9856
PI_441548	BGH 1622	Brazil	U.S. National Plant Germplasm System	C. baccatum var. pendulum	C. baccatum var. pendulum	132251713	39675513900	39492068434	13.12	No	No	3.329	1.5647	2.1276
PI_441558	BGH 1685	Brazil	U.S. National Plant Germplasm System	C. baccatum var. pendulum	C. baccatum var. pendulum	160198448	48059534400	47855889608	15.89	No	No	6.552	2.1197	3.0911
PI_441578	BGH 1816	Brazil	U.S. National Plant Germplasm System	C. baccatum var. pendulum	C. baccatum var. pendulum	122057319	36617195700	36443517095	12.11	No	No	-	-	-
PI_441590	BGH 4282	Brazil	U.S. National Plant Germplasm System	C. baccatum var. pendulum	C. baccatum var. pendulum	131501738	39450521400	39261981859	13.05	No	No	2.9837	3.6443	0.8187
PI_441592	BGH 4301	Brazil	U.S. National Plant Germplasm System	C. baccatum var. pendulum	C. baccatum var. pendulum	221795060	66538518000	65930368666	22	No	No	8.4307	2.096	4.0223
PI_441594	BGH 4319	Brazil	U.S. National Plant Germplasm System	C. baccatum var. pendulum	C. baccatum var. pendulum	192021490	57606447000	57029214503	19.05	No	No	-	-	-
PI_441597	BGH 4365	Brazil	U.S. National Plant Germplasm System	C. baccatum var. pendulum	C. baccatum var. pendulum	125604546	37681363800	37500911782	12.46	No	No	-	-	-
PI_441674	BGH 959	Brazil	U.S. National Plant Germplasm System	C. spp.	C. baccatum var. pendulum	199332176	59799652800	59323497075	19.78	No	No	2.656	1.296	2.0494
PI_497972	'Dedo de Moca'	Brazil	U.S. National Plant Germplasm System	C. baccatum var. pendulum	C. baccatum var. pendulum	216492403	64947720900	64282963267	21.48	No	No	3.3867	1.8983	1.784
PI_640884	'Dedo de moca'	Brazil	U.S. National Plant Germplasm System	C. baccatum	C. baccatum var. pendulum	126416285	37924885500	37591824457	12.54	No	No	6.6053	2.1707	3.043
PI_439369	2128	Bulgaria	U.S. National Plant Germplasm System	C. baccatum var. pendulum	C. baccatum var. pendulum	131347391	39404217300	39042777848	13.03	No	No	-	-	-
PI_439371	1517	Chile	U.S. National Plant Germplasm System	C. baccatum var. pendulum	C. baccatum var. pendulum	204751973	61425591900	60847058940	20.31	No	No	4.3663	2.047	2.133
PI_257110	1SCA	Colombia	U.S. National Plant Germplasm System	C. baccatum	C. baccatum var. pendulum	147996319	44398895700	44069612054	14.68	No	No	-	-	-
Grif_9199	Peru-5384	Costa Rica	U.S. National Plant Germplasm System	C. baccatum var. pendulum	C. baccatum var. pendulum	128852747	38655824100	38411064388	12.78	No	No	10.166	2.3003	4.4194
PI_659105	Peru-5390	Costa Rica	U.S. National Plant Germplasm System	C. baccatum	C. baccatum var. pendulum	126337771	37901331300	37607222383	12.53	No	No	-	-	-
PI_660972	Peru-5445	Costa Rica	U.S. National Plant Germplasm System	C. baccatum var. pendulum	C. baccatum var. pendulum	131171996	39351598800	39157926255	13.01	No	No	8.7133	2.772	3.1433
PI_688675	Peru-5449	Costa Rica	U.S. National Plant Germplasm System	C. baccatum var. pendulum	C. baccatum var. pendulum	125636498	37690949400	37504532192	12.46	No	No	9.0643	3.5273	2.5697
PI_355813	SAM 2574	Ecuador	U.S. National Plant Germplasm System	C. baccatum var. pendulum	C. baccatum var. pendulum	123334452	37000335600	36803190667	12.24	No	No	-	-	-
PI_585247	Ecu 2257	Ecuador	U.S. National Plant Germplasm System	C. baccatum	C. baccatum var. pendulum	128048647	38414594100	38217248757	12.7	No	No	-	-	-
PI_593606	CATIE7414	Ecuador	U.S. National Plant Germplasm System	C. baccatum var. pendulum	C. baccatum var. pendulum	176345637	52903691100	52621294017	17.5	No	No	6.478	2.178	2.9743
PI_595905	WTS-14	Ecuador	U.S. National Plant Germplasm System	C. baccatum var. pendulum	C. baccatum var. pendulum	127459233	38237769900	37902382310	12.65	No	No	8.0407	2.126	3.7821
PI_640889	'C. baccatum pend. 3-4'	France	U.S. National Plant Germplasm System	C. baccatum	C. baccatum var. pendulum	147793267	44337980100	44007044706	14.66	No	No	2.6713	1.209	2.2095
PI_267729	Hot Tree Pepper	Guatemala	U.S. National Plant Germplasm System	C. baccatum var. pendulum	C. baccatum var. pendulum	129102040	38730612000	38547807383	12.81	No	No	3.5727	1.9067	1.8738
PI_199506	1SCA	Guyana	U.S. National Plant Germplasm System	C. baccatum var. pendulum	C. baccatum var. pendulum	122643761	36793128300	36539822374	12.17	No	No	10.3033	1.4477	7.1172
PI_370010		India	U.S. National Plant Germplasm System	C. baccatum var. pendulum	C. baccatum var. pendulum	226402416	67920724800	67291966030	22.46	No	No	7.2553	1.083	6.6993
PI_266041	59C-162	Mexico	U.S. National Plant Germplasm System	C. baccatum var. pendulum	C. baccatum var. pendulum	130816106	39244831800	39088893939	12.98	No	No	7.1043	2.6627	2.6681
PI_439380	1532	Mexico	U.S. National Plant Germplasm System	C. spp.	C. baccatum var. pendulum	209286198	62785859400	62454430603	20.76	No	No	-	-	-
Grif_9355	Grif 9355	NA	U.S. National Plant Germplasm System	C. spp.	C. baccatum var. pendulum	196709360	59012808000	58615613220	19.52	No	No	-	-	-
Grif_9352	Grif 9352	NA	U.S. National Plant Germplasm System	C. spp.	C. baccatum var. pendulum	138559667	41567900100	41120067299	13.75	No	No	-	-	-
Grif_9354	Grif 9354	NA	U.S. National Plant Germplasm System	C. baccatum var. pendulum	C. baccatum var. pendulum	125022416	37506724800	37248940890	12.4	No	No	2.9167	1.262	2.3111
PI_643124	Grif 16131	NA	U.S. National Plant Germplasm System	C. baccatum var. umbilicatum	C. baccatum var. pendulum	160785551	48235665300	47943263102	15.95	No	No	2.46	2.429	1.0128
PI_631146	MC 146	Paraguay	U.S. National Plant Germplasm System	C. annuum var. annuum	C. baccatum var. pendulum	145085829	43525748700	43322382835	14.39	No	No	-	-	-
PI_632923	locote'i	Paraguay	U.S. National Plant Germplasm System	C. baccatum var. pendulum	C. baccatum var. pendulum	128753866	38626159800	38446728723	12.77	No	No	-	-	-
PI_632928	locotito	Paraguay	U.S. National Plant Germplasm System	C. baccatum var. pendulum	C. baccatum var. pendulum	128513164	38553949200	38377222400	12.75	No	No	-	-	-
PI_633755	ky y'	Paraguay	U.S. National Plant Germplasm System	C. baccatum var. pendulum	C. baccatum var. pendulum	124148026	37244407800	37071542541	12.32	No	No	1.8057	1.5737	1.1474
PI_633757	ky y'	Paraguay	U.S. National Plant Germplasm System	C. baccatum var. pendulum	C. baccatum var. pendulum	127283485	38185045500	37999865313	12.63	No	No	-	-	-
PI_633758	ky y'	Paraguay	U.S. National Plant Germplasm System	C. baccatum var. pendulum	C. baccatum var. pendulum	128362653	38508795900	38322890155	12.73	No	No	2.0597	1.1357	1.8136
PI_639648	ky y'	Paraguay	U.S. National Plant Germplasm System	C. baccatum var. pendulum	C. baccatum var. pendulum	140323095	42096928500	41899673749	13.92	No	No	4.1333	1.0567	3.9117
PI_188481	1SCA	Peru	U.S. National Plant Germplasm System	C. baccatum var. pendulum	C. baccatum var. pendulum	122932654	36879796200	36564349009	12.2	No	No	2.3837	2.3473	1.0155
PI_215699	470	Peru	U.S. National Plant Germplasm System	C. baccatum var. baccatum	C. baccatum var. pendulum	142473714	42742114200	42400133942	14.13	No	No	4.075	1.6853	2.4179
PI_215741	1SCA	Peru	U.S. National Plant Germplasm System	C. baccatum var. pendulum	C. baccatum var. pendulum	125480920	37644276000	37337784578	12.45	No	No	2.9477	1.972	1.4948
PI_257141	1SCA	Peru	U.S. National Plant Germplasm System	C. baccatum var. pendulum	C. baccatum var. pendulum	157904262	47371278600	47007521385	15.67	No	No	-	-	-
PI_257157	1SCA	Peru	U.S. National Plant Germplasm System	C. baccatum var. pendulum	C. baccatum var. pendulum	123702128	37110638400	36853723539	12.27	No	No	2.3763	1.9847	1.1973
PI_257173	1SCA	Peru	U.S. National Plant Germplasm System	C. baccatum var. pendulum	C. baccatum var. pendulum	124979339	37493801700	37192712126	12.4	No	No	4.0993	1.771	2.3147
PI_257174	1SCA	Peru	U.S. National Plant Germplasm System	C. baccatum var. pendulum	C. baccatum var. pendulum	124812336	37443700800	37138784354	12.38	No	No	4.8577	1.4167	3.4289
PI_260549	'VALENTINE'	Peru	U.S. National Plant Germplasm System	C. baccatum var. pendulum	C. baccatum var. pendulum	170773794	51232138200	50924060337	16.94	No	No	3.1163	1.9753	1.5776
PI_260550	Aji Chivato	Peru	U.S. National Plant Germplasm System	C. baccatum var. pendulum	C. baccatum var. pendulum	139085856	41725756800	41479741092	13.8	No	No	1.579	1.042	1.5154
PI_260551	250	Peru	U.S. National Plant Germplasm System	C. baccatum var. pendulum	C. baccatum var. pendulum	125305473	37591641900	37185387427	12.43	No	No	1.1307	0.6797	1.6636
PI_260590	'OMNICOLOR'	Peru	U.S. National Plant Germplasm System	C. baccatum var. pendulum	C. baccatum var. pendulum	122512442	36753732600	36484344217	12.15	No	No	4.2197	1.2297	3.4316
PI_281407	922	Peru	U.S. National Plant Germplasm System	C. baccatum var. pendulum	C. baccatum var. pendulum	212154968	63646490400	62941052182	21.05	No	No	-	-	-
PI_290982	Aji Mirasol	Peru	U.S. National Plant Germplasm System	C. baccatum var. pendulum	C. baccatum var. pendulum	215883380	64765014000	64007393679	21.42	No	No	-	-	-
PI_290983	Aji Verde	Peru	U.S. National Plant Germplasm System	C. baccatum var. pendulum	C. baccatum var. pendulum	211230304	63369091200	62793509085	20.96	No	No	-	-	-
PI_293349	Lurin	Peru	U.S. National Plant Germplasm System	C. baccatum var. pendulum	C. baccatum var. pendulum	218136630	65440989000	64812772860	21.64	No	No	-	-	-
PI_315020	LIMO	Peru	U.S. National Plant Germplasm System	C. baccatum var. pendulum	C. baccatum var. pendulum	214646042	64393812600	63797293088	21.3	No	No	4.189	1.554	2.6956
PI_439384	922	Peru	U.S. National Plant Germplasm System	C. baccatum var. baccatum	C. baccatum var. pendulum	131198357	39359507100	39089256462	13.02	No	No	1.496	0.7043	2.124
PI_439386	1492	Peru	U.S. National Plant Germplasm System	C. baccatum	C. baccatum var. pendulum	143917249	43175174700	42802191145	14.28	No	No	-	-	-
PI_439390	2025	Peru	U.S. National Plant Germplasm System	C. baccatum var. pendulum	C. baccatum var. pendulum	227140262	68142078600	67506267787	22.53	No	No	12.025	2.563	4.6918
PI_439395	2038	Peru	U.S. National Plant Germplasm System	C. baccatum var. pendulum	C. baccatum var. pendulum	128910016	38673004800	38369010835	12.79	No	No	-	-	-
PI_439401	2055	Peru	U.S. National Plant Germplasm System	C. baccatum var. pendulum	C. baccatum var. pendulum	128116660	38434998000	38257463732	12.71	No	No	-	-	-
PI_439402	2056	Peru	U.S. National Plant Germplasm System	C. baccatum var. pendulum	C. baccatum var. pendulum	126644548	37993364400	37805123112	12.56	No	No	-	-	-
PI_439403	2058	Peru	U.S. National Plant Germplasm System	C. baccatum var. baccatum	C. baccatum var. pendulum	159179642	47753892600	47428666163	15.79	No	No	2.6627	1.0187	2.6139
PI_439405	2111	Peru	U.S. National Plant Germplasm System	C. baccatum var. pendulum	C. baccatum var. pendulum	201299071	60389721300	59706556897	19.97	No	No	6.0687	1.6457	3.6877
PI_446900	917	Peru	U.S. National Plant Germplasm System	C. spp.	C. baccatum var. pendulum	127872915	38361874500	38138786406	12.69	No	No	5.7	4.001	1.4246
PI_640882	PBC 85	Peru	U.S. National Plant Germplasm System	C. baccatum	C. baccatum var. pendulum	123102240	36930672000	36658218726	12.21	No	No	5.1737	2.5277	2.0468
PI_594137	Aji Blanco	Russian Federation	U.S. National Plant Germplasm System	C. baccatum var. pendulum	C. baccatum var. pendulum	196029093	58808727900	58241928141	19.45	No	No	-	-	-
PI_594138	Aji Blanco	Russian Federation	U.S. National Plant Germplasm System	C. baccatum var. pendulum	C. baccatum var. pendulum	124443366	37333009800	37018047971	12.35	No	No	4.329	1.3053	3.3164
PI_439472	1740	Suriname	U.S. National Plant Germplasm System	C. chinense	C. baccatum var. pendulum	192681363	57804408900	57191209498	19.12	No	No	-	-	-
PI_439407	1941	United States	U.S. National Plant Germplasm System	C. baccatum var. pendulum	C. baccatum var. pendulum	125097774	37529332200	37370445462	12.41	No	No	-	-	-
PI_159235	No.4660	United States	U.S. National Plant Germplasm System	C. baccatum var. pendulum	C. baccatum var. pendulum	125586778	37676033400	37339732698	12.46	No	No	-	-	-
PI_159249	1SCA	United States	U.S. National Plant Germplasm System	C. baccatum var. pendulum	C. baccatum var. pendulum	128849504	38654851200	38415941089	12.78	No	No	6.7803	1.9373	3.4998
PI_159260	No.4797	United States	U.S. National Plant Germplasm System	C. baccatum var. pendulum	C. baccatum var. pendulum	128084085	38425225500	38106305230	12.71	No	No	4.725	0.7757	6.0915
PI_281398	Dulce Nombres	United States	U.S. National Plant Germplasm System	C. spp.	C. baccatum var. pendulum	172495573	51748671900	51192902476	17.11	No	No	-	-	-
PI_281436	990	United States	U.S. National Plant Germplasm System	C. baccatum var. pendulum	C. baccatum var. pendulum	204191001	61257300300	60774918924	20.26	No	No	-	-	-
PI_555611	NM89C122	United States	U.S. National Plant Germplasm System	C. baccatum var. pendulum	C. baccatum var. pendulum	126599624	37979887200	37809741325	12.56	No	No	5.0923	1.6863	3.0198
PI_439410	2125	Uruguay	U.S. National Plant Germplasm System	C. baccatum var. pendulum	C. baccatum var. pendulum	128065796	38419738800	38225044746	12.71	No	No	-	-	-
PI_439411	2126	Uruguay	U.S. National Plant Germplasm System	C. baccatum var. pendulum	C. baccatum var. pendulum	126536646	37960993800	37764925817	12.55	No	No	3.4547	3.647	0.9473
PI_260429	189	Argentina	U.S. National Plant Germplasm System	C. chacoense	C. chacoense	141950522	42585156600	42209960238	14.08	No	Yes	-	-	-
PI_273419	CHILI PENGUIN	Argentina	U.S. National Plant Germplasm System	C. chacoense	C. chacoense	128425597	38527679100	37992015868	12.74	No	No	-	-	-
PI_439414	1848	Argentina	U.S. National Plant Germplasm System	C. chacoense	C. chacoense	196123682	58837104600	57881562968	19.46	No	Yes	-	-	-
PI_560944	putapario.	Argentina	U.S. National Plant Germplasm System	C. chacoense	C. chacoense	122082851	36624855300	36299663984	12.11	No	No	0.7413	0.5377	1.3788
PI_260427	COL NO 184	Argentina	U.S. National Plant Germplasm System	C. chacoense	C. chacoense	216625706	64987711800	64269545540	21.49	No	Yes	0.9183	0.6947	1.322
PI_260437	Arivivi	Bolivia	U.S. National Plant Germplasm System	C. chacoense	C. chacoense	127828361	38348508300	38151243789	12.68	No	No	0.951	0.5837	1.6294
PI_260430	COL NO 275 ARIVIVI	Bolivia	U.S. National Plant Germplasm System	C. chacoense	C. chacoense	128431805	38529541500	38366487550	12.74	No	Yes	-	-	-
PI_260431	Arivivi	Bolivia	U.S. National Plant Germplasm System	C. chacoense	C. chacoense	128998491	38699547300	38403052697	12.8	No	Yes	-	-	-
PI_260436	Arivivi	Bolivia	U.S. National Plant Germplasm System	C. annuum var. annuum	C. chacoense	126332408	37899722400	37706556822	12.53	No	No	2.0247	2.359	0.8583
PI_439415	1258	Bolivia	U.S. National Plant Germplasm System	C. chacoense	C. chacoense	222267533	66680259900	66123205414	22.05	No	Yes	-	-	-
PI_260435	345	Bolivia	U.S. National Plant Germplasm System	C. chacoense	C. chacoense	214343642	64303092600	63736468110	21.27	No	No	1.4907	0.7847	1.8997
PI_639659	14388	Costa Rica	U.S. National Plant Germplasm System	C. spp.	C. chacoense	131441926	39432577800	39152547227	13.04	No	Yes	-	-	-
PI_659106	'C. chacoense'	Germany	U.S. National Plant Germplasm System	C. chacoense	C. chacoense	124651704	37395511200	37141592359	12.37	No	Yes	0.897	0.5987	1.4983
PI_639651	yemade	Paraguay	U.S. National Plant Germplasm System	C. chacoense	C. chacoense	134115840	40234752000	39973207769	13.31	No	No	-	-	-
PI_639652	WiSVgJsQ 1502	Paraguay	U.S. National Plant Germplasm System	C. chacoense	C. chacoense	122904549	36871364700	36703859438	12.19	No	Yes	-	-	-
PI_639653	ku' yi (Guarani)	Paraguay	U.S. National Plant Germplasm System	C. chacoense	C. chacoense	130125820	39037746000	38826818530	12.91	No	No	0.9783	0.6977	1.4023
PI_555612	NM89C123	United States	U.S. National Plant Germplasm System	C. chacoense	C. chacoense	125068267	37520480100	37307058055	12.41	No	Yes	-	-	-
PI_260486	Portachuela	Bolivia	U.S. National Plant Germplasm System	C. chinense	C. chinense	189764416	56929324800	56357128443	18.83	No	Yes	-	-	-
PI_441605	BGH 221	Brazil	U.S. National Plant Germplasm System	C. chinense	C. chinense	150783236	45234970800	44992790187	14.96	No	Yes	4.05	1.548	2.6163
PI_257124	1SCA	Colombia	U.S. National Plant Germplasm System	C. chinense	C. chinense	213075954	63922786200	63322109433	21.14	No	Yes	5.0697	1.1643	4.3541
PI_439427	1631	Costa Rica	U.S. National Plant Germplasm System	C. chinense	C. chinense	126767174	38030152200	37827423565	12.58	No	Yes	-	-	-
PI_355815	SAM 2577	Ecuador	U.S. National Plant Germplasm System	C. chinense	C. chinense	196319314	58895794200	58304814079	19.48	No	Yes	-	-	-
PI_666556	Habanero rojo	Guatemala	U.S. National Plant Germplasm System	C. chinense	C. chinense	134710025	40413007500	40173708348	13.36	No	Yes	-	-	-
PI_438635	Habanero amarillo	Mexico	U.S. National Plant Germplasm System	C. chinense	C. chinense	200079284	60023785200	59304816514	19.85	No	Yes	-	-	-
PI_238051	No.1627	Peru	U.S. National Plant Germplasm System	C. chinense	C. chinense	196582103	58974630900	58450500134	19.5	No	Yes	-	-	-
PI_281424	Aji	Puerto Rico	U.S. National Plant Germplasm System	C. chinense	C. chinense	185478397	55643519100	54913545086	18.4	No	Yes	-	-	-
PI_159261	No.4798	United States	U.S. National Plant Germplasm System	C. annuum var. annuum	C. chinense	122840416	36852124800	36232975694	12.19	No	Yes	7.1093	1.4963	4.7512
PI_241673	1SCA	Ecuador	U.S. National Plant Germplasm System	C. chinense	C. chinense	147526723	44258016900	43883073831	14.64	Yes	No	-	-	-
PI_360725		Ecuador	U.S. National Plant Germplasm System	C. chinense	C. chinense	131965789	39589736700	39374829108	13.09	Yes	No	-	-	-
PI_281430	1741	Suriname	U.S. National Plant Germplasm System	C. chinense	C. chinense	190142834	57042850200	56457807055	18.86	Yes	No	-	-	-
Grif_9357	14007	Costa Rica	U.S. National Plant Germplasm System	C. spp.	C. chinense	200814631	60244389300	59873956897	19.92	Yes	No	2.2313	1.805	1.2362
PI_497985	'Cumari ou passarinho'	Brazil	U.S. National Plant Germplasm System	C. chinense	C. chinense	147857719	44357315700	44108628366	14.67	Yes	No	0.908	0.9197	0.9873
Grif_9301	Grif 9301	Colombia	U.S. National Plant Germplasm System	C. annuum var. annuum	C. chinense	125087484	37526245200	37231042399	12.41	Yes	No	-	-	-
PI_281428	1736	Suriname	U.S. National Plant Germplasm System	C. chinense	C. chinense	201218193	60365457900	59701789297	19.96	Yes	No	3.4933	1.899	1.8396
PI_653747	64B	United States	U.S. National Plant Germplasm System	C. chinense	C. chinense	135720191	40716057300	40411615035	13.46	Yes	No	-	-	-
PI_420378	29	Spain	U.S. National Plant Germplasm System	C. spp.	C. chinense	130773213	39231963900	38968065376	12.97	Yes	No	2.8417	1.3923	2.0409
PI_387833	W-909	Bolivia	U.S. National Plant Germplasm System	C. chinense	C. chinense	201649914	60494974200	59901086842	20.01	Yes	No	-	-	-
PI_438535	Chile habanero amarillo	Belize	U.S. National Plant Germplasm System	C. chinense	C. chinense	220158427	66047528100	65285341301	21.84	No	No	1.483	2.8723	0.5163
PI_594139	Red Habanero	Belize	U.S. National Plant Germplasm System	C. chinense	C. chinense	130007227	39002168100	38789455998	12.9	No	No	2.207	2.3403	0.943
PI_260485	Locoto	Bolivia	U.S. National Plant Germplasm System	C. chinense	C. chinense	130845905	39253771500	38898679245	12.98	No	No	-	-	-
PI_260492	318	Bolivia	U.S. National Plant Germplasm System	C. chinense	C. chinense	206534707	61960412100	61191509661	20.49	No	No	3.3233	2.3397	1.4204
PI_543181	Aji (Spanish)	Bolivia	U.S. National Plant Germplasm System	C. chinense	C. chinense	130388783	39116634900	38747403371	12.94	No	No	-	-	-
PI_543182	Aji (Spanish),	Bolivia	U.S. National Plant Germplasm System	C. chinense	C. chinense	128529909	38558972700	38276350613	12.75	No	No	-	-	-
PI_543187	Aji dulce	Bolivia	U.S. National Plant Germplasm System	C. spp.	C. chinense	146292078	43887623400	43546183541	14.51	No	No	2.1393	2.9727	0.7197
PI_543195	Aji dulce	Bolivia	U.S. National Plant Germplasm System	C. spp.	C. chinense	179611147	53883344100	53386061768	17.82	No	No	2.238	2.988	0.749
PI_543197	Aji dulce	Bolivia	U.S. National Plant Germplasm System	C. spp.	C. chinense	160180422	48054126600	47783643578	15.89	No	No	2.086	3.0363	0.687
PI_543198	Aji dulce blanco redondo	Bolivia	U.S. National Plant Germplasm System	C. spp.	C. chinense	200726006	60217801800	59261794892	19.91	No	No	3.0407	3.2963	0.9224
PI_543199	Aji dulce	Bolivia	U.S. National Plant Germplasm System	C. spp.	C. chinense	132785504	39835651200	39454374628	13.17	No	No	2.1623	1.834	1.179
PI_543204	Aji	Bolivia	U.S. National Plant Germplasm System	C. spp.	C. chinense	187024303	56107290900	55743272818	18.55	No	No	1.6673	1.9023	0.8765
PI_543207	Aji	Bolivia	U.S. National Plant Germplasm System	C. spp.	C. chinense	128087819	38426345700	38142551254	12.71	No	No	3.2303	4.8053	0.6722
PI_573337	aribibi gusano	Bolivia	U.S. National Plant Germplasm System	C. chinense	C. chinense	123472070	37041621000	36834534560	12.25	No	No	-	-	-
PI_441615	BGH 1692	Brazil	U.S. National Plant Germplasm System	C. chinense	C. chinense	128478597	38543579100	38349827072	12.75	No	No	4.9053	2.2833	2.1483
PI_441602	BGH 135	Brazil	U.S. National Plant Germplasm System	C. chinense	C. chinense	140915537	42274661100	42044397089	13.98	No	No	-	-	-
PI_441608	BGH 433	Brazil	U.S. National Plant Germplasm System	C. chinense	C. chinense	125531559	37659467700	37075826805	12.45	No	No	-	-	-
PI_441625	BGH 1729	Brazil	U.S. National Plant Germplasm System	C. chinense	C. chinense	125093441	37528032300	37165728229	12.41	No	No	1.6343	1.57	1.041
PI_441631	BGH 4192	Brazil	U.S. National Plant Germplasm System	C. chinense	C. chinense	149141781	44742534300	44485600972	14.8	No	No	-	-	-
PI_441657	HTE0778	Brazil	U.S. National Plant Germplasm System	C. spp.	C. chinense	128109653	38432895900	38017513040	12.71	No	No	1.152	1.1343	1.0156
PI_497974	Chapeu de Frade	Brazil	U.S. National Plant Germplasm System	C. baccatum var. umbilicatum	C. chinense	126662479	37998743700	37820710779	12.57	No	No	2.3717	2.627	0.9028
PI_653677	'AMA 7'	Brazil	U.S. National Plant Germplasm System	C. chinense	C. chinense	126209922	37862976600	37653836585	12.52	No	No	-	-	-
PI_640897	PBC 808	China	U.S. National Plant Germplasm System	C. chinense	C. chinense	123534438	37060331400	36758586549	12.26	No	No	-	-	-
PI_439421	1797	Colombia	U.S. National Plant Germplasm System	C. chinense	C. chinense	126878366	38063509800	37861348409	12.59	No	No	7.7143	0.9113	8.4649
Grif_9188	Grif 9188	Colombia	U.S. National Plant Germplasm System	C. chinense	C. chinense	128742220	38622666000	38408844891	12.77	No	No	-	-	-
PI_257109	1SCA	Colombia	U.S. National Plant Germplasm System	C. chinense	C. chinense	218532538	65559761400	64795638290	21.68	No	No	-	-	-
Grif_9365	Grif 9365	Colombia	U.S. National Plant Germplasm System	C. spp.	C. chinense	223108992	66932697600	66331806494	22.13	No	No	2.1763	2.3793	0.9147
Grif_9359	Peru-5366	Costa Rica	U.S. National Plant Germplasm System	C. spp.	C. chinense	170376611	51112983300	50805957271	16.9	No	No	-	-	-
PI_439426	1627	Costa Rica	U.S. National Plant Germplasm System	C. chinense	C. chinense	132846473	39853941900	39670667460	13.18	No	No	-	-	-
PI_639132	Peru-5456	Costa Rica	U.S. National Plant Germplasm System	C. spp.	C. chinense	121198147	36359444100	36150083212	12.02	No	No	3.2327	2.6677	1.2118
PI_209590		Cuba	U.S. National Plant Germplasm System	C. chinense	C. chinense	212553307	63765992100	63135452077	21.09	No	No	-	-	-
PI_241671	NO.1279	Ecuador	U.S. National Plant Germplasm System	C. chinense	C. chinense	191679301	57503790300	56861745015	19.02	No	No	1.5963	1.3997	1.1405
PI_355819	Aji dulce	Ecuador	U.S. National Plant Germplasm System	C. chinense	C. chinense	185164016	55549204800	54925021963	18.37	No	No	-	-	-
PI_355817	SAM 2593	Ecuador	U.S. National Plant Germplasm System	C. chinense	C. chinense	221014954	66304486200	65641423645	21.93	No	No	1.2343	1.6143	0.7646
PI_355820	Aji picante	Ecuador	U.S. National Plant Germplasm System	C. annuum var. annuum	C. chinense	124059622	37217886600	36937312931	12.31	No	No	3.873	2.0103	1.9265
PI_593921	Ucho	Ecuador	U.S. National Plant Germplasm System	C. chinense	C. chinense	131169685	39350905500	39119717828	13.01	No	No	-	-	-
PI_593922	Atunucho	Ecuador	U.S. National Plant Germplasm System	C. chinense	C. chinense	129035778	38710733400	38328073664	12.8	No	No	3.9257	1.67	2.3507
PI_593926	Aji rojo	Ecuador	U.S. National Plant Germplasm System	C. chinense	C. chinense	123646234	37093870200	36883478325	12.27	No	No	3.2083	2.3167	1.3849
PI_666550	Habanero rosita amarillo	Guatemala	U.S. National Plant Germplasm System	C. chinense	C. chinense	129672993	38901897900	38669078155	12.86	No	No	-	-	-
PI_666563	Blanco	Guatemala	U.S. National Plant Germplasm System	C. chinense	C. chinense	129437252	38831175600	38607117805	12.84	No	No	-	-	-
PI_666567	Habanero naranja	Guatemala	U.S. National Plant Germplasm System	C. chinense	C. chinense	143142921	42942876300	42603481756	14.2	No	No	-	-	-
PI_281314	1266	Guyana	U.S. National Plant Germplasm System	C. chinense	C. chinense	213908499	64172549700	63484696983	21.22	No	No	-	-	-
PI_370009		India	U.S. National Plant Germplasm System	C. chinense	C. chinense	125206053	37561815900	37348171100	12.42	No	No	-	-	-
PI_639657	'Chocolate Scotch Bonnet'	Jamaica	U.S. National Plant Germplasm System	C. chinense	C. chinense	148208577	44462573100	44232659336	14.7	No	No	-	-	-
PI_435917		Mexico	U.S. National Plant Germplasm System	C. chinense	C. chinense	201899300	60569790000	59858324016	20.03	No	No	1.3453	1.8933	0.7106
PI_438619	Habanero rojo	Mexico	U.S. National Plant Germplasm System	C. chinense	C. chinense	206843814	62053144200	61453756083	20.52	No	No	3.108	3.1337	0.9918
PI_438630	Habanero anaranjado	Mexico	U.S. National Plant Germplasm System	C. chinense	C. chinense	218059906	65417971800	64752289976	21.63	No	No	1.329	2.878	0.4618
PI_438637	Habanero No. 5	Mexico	U.S. National Plant Germplasm System	C. chinense	C. chinense	188410672	56523201600	55866130460	18.69	No	No	1.965	2.0713	0.9487
PI_438638	Habanero No. 9	Mexico	U.S. National Plant Germplasm System	C. chinense	C. chinense	179531792	53859537600	53306610121	17.81	No	No	-	-	-
PI_438641	Habanero No. 20	Mexico	U.S. National Plant Germplasm System	C. chinense	C. chinense	185541764	55662529200	55157765921	18.41	No	No	1.3947	1.3183	1.0579
PI_438642	Habanero No. 24	Mexico	U.S. National Plant Germplasm System	C. chinense	C. chinense	206287218	61886165400	60983828400	20.47	No	No	1.6327	2.1603	0.7557
PI_438643	Habanero No. 44	Mexico	U.S. National Plant Germplasm System	C. chinense	C. chinense	193423001	58026900300	57403102120	19.19	No	No	2.2893	2.4357	0.9399
PI_666566	'Suave Red'	NA	U.S. National Plant Germplasm System	C. chinense	C. chinense	124493294	37347988200	37111145969	12.35	No	No	-	-	-
PI_675162		NA	U.S. National Plant Germplasm System	C. spp.	C. chinense	225950480	67785144000	67322958512	22.42	No	No	-	-	-
PI_645555	'Atarodo'	Niger	U.S. National Plant Germplasm System	C. chinense	C. chinense	126306291	37891887300	37586769049	12.53	No	No	-	-	-
PI_406987	W-C 1421	Panama	U.S. National Plant Germplasm System	C. chinense	C. chinense	192010627	57603188100	57002985904	19.05	No	No	-	-	-
PI_257148	130	Peru	U.S. National Plant Germplasm System	C. spp.	C. chinense	172041558	51612467400	51042775574	17.07	No	No	-	-	-
PI_215731	'CARMINE'	Peru	U.S. National Plant Germplasm System	C. chinense	C. chinense	154852737	46455821100	45967816218	15.36	No	No	-	-	-
PI_238049	No.1493	Peru	U.S. National Plant Germplasm System	C. chinense	C. chinense	143576638	43072991400	42862781697	14.24	No	No	-	-	-
PI_241650	No.1236	Peru	U.S. National Plant Germplasm System	C. chinense	C. chinense	127186270	38155881000	37858112956	12.62	No	No	3.445	0.9643	3.5724
PI_260478	Aji Chuncho	Peru	U.S. National Plant Germplasm System	C. chinense	C. chinense	132742726	39822817800	39473262811	13.17	No	No	-	-	-
PI_260498	Charapita or Charapilla	Peru	U.S. National Plant Germplasm System	C. spp.	C. chinense	222686147	66805844100	66108676640	22.09	No	No	-	-	-
PI_260501	YELLOW FIRE	Peru	U.S. National Plant Germplasm System	C. chinense	C. chinense	204431753	61329525900	60560726181	20.28	No	No	-	-	-
PI_260508	NO.378 'MISQUIUCHO	Peru	U.S. National Plant Germplasm System	C. chinense	C. chinense	186291442	55887432600	55149997426	18.48	No	No	-	-	-
PI_260509	Misquiucho Grande	Peru	U.S. National Plant Germplasm System	C. chinense	C. chinense	196319144	58895743200	58248350205	19.48	No	No	-	-	-
PI_260515	COL NO.385	Peru	U.S. National Plant Germplasm System	C. chinense	C. chinense	202034513	60610353900	59977010847	20.04	No	No	3.1623	1.5763	2.0061
PI_260516	Pucumaucho	Peru	U.S. National Plant Germplasm System	C. chinense	C. chinense	127713855	38314156500	38084119032	12.67	No	No	-	-	-
PI_290980	Aji Amarillo	Peru	U.S. National Plant Germplasm System	C. spp.	C. chinense	131100540	39330162000	39086138280	13.01	No	No	2.7683	2.5397	1.09
PI_315021		Peru	U.S. National Plant Germplasm System	C. chinense	C. chinense	189967614	56990284200	56364213055	18.85	No	No	9.707	2.249	4.3161
PI_315023	'ROYAL GOLD'	Peru	U.S. National Plant Germplasm System	C. chinense	C. chinense	125894073	37768221900	37480078858	12.49	No	No	-	-	-
PI_439439	2004	Peru	U.S. National Plant Germplasm System	C. chinense	C. chinense	148527484	44558245200	44300970134	14.74	No	No	-	-	-
PI_439450	2102	Peru	U.S. National Plant Germplasm System	C. spp.	C. chinense	158515334	47554600200	47253007306	15.73	No	No	1.89	1.705	1.1085
PI_439463	2117	Peru	U.S. National Plant Germplasm System	C. chinense	C. chinense	209658490	62897547000	62217275970	20.8	No	No	-	-	-
PI_439466	2142	Peru	U.S. National Plant Germplasm System	C. chinense	C. chinense	194230570	58269171000	57530141479	19.27	No	No	2.6833	1.3253	2.0246
PI_593611	30057	Peru	U.S. National Plant Germplasm System	C. chinense	C. chinense	136016591	40804977300	40571931349	13.49	No	No	2.8323	2.6157	1.0828
PI_660971	'Aji Verdi'	Peru	U.S. National Plant Germplasm System	C. baccatum	C. chinense	123922889	37176866700	36860989491	12.29	No	No	-	-	-
PI_238053	No.1774	Puerto Rico	U.S. National Plant Germplasm System	C. chinense	C. chinense	206044485	61813345500	61154936616	20.44	No	No	-	-	-
PI_281423	Aji Dulce	Puerto Rico	U.S. National Plant Germplasm System	C. chinense	C. chinense	209115718	62734715400	62030422718	20.75	No	No	-	-	-
PI_439477	1801	Puerto Rico	U.S. National Plant Germplasm System	C. chinense	C. chinense	124382072	37314621600	36989465239	12.34	No	No	3.1113	1.775	1.7529
PI_439481	2181	Puerto Rico	U.S. National Plant Germplasm System	C. chinense	C. chinense	144591396	43377418800	43152393988	14.35	No	No	-	-	-
PI_439475	2179	Trinidad and Tobago	U.S. National Plant Germplasm System	C. chinense	C. chinense	129592142	38877642600	38499979136	12.86	No	No	-	-	-
PI_159246	1SCA	United States	U.S. National Plant Germplasm System	C. chinense	C. chinense	214189476	64256842800	63394349296	21.25	No	No	-	-	-
PI_159255	No.4789	United States	U.S. National Plant Germplasm System	C. chinense	C. chinense	127700395	38310118500	37960109068	12.67	No	No	-	-	-
PI_592528	'FRANCISCA'	United States	U.S. National Plant Germplasm System	C. chinense	C. chinense	124765951	37429785300	36957933582	12.38	No	No	4.9923	3.173	1.5734
PI_593607	30006	United States	U.S. National Plant Germplasm System	C. chinense	C. chinense	124116281	37234884300	36940008717	12.31	No	No	-	-	-
PI_593608	ACC#1634	United States	U.S. National Plant Germplasm System	C. chinense	C. chinense	138154371	41446311300	41219016881	13.71	No	No	-	-	-
PI_640900	PBC 932	United States	U.S. National Plant Germplasm System	C. chinense	C. chinense	124603738	37381121400	37018475464	12.36	No	No	-	-	-
PI_640901	'Aji Brown'	United States	U.S. National Plant Germplasm System	C. chinense	C. chinense	124243343	37273002900	36917230198	12.33	No	No	-	-	-
PI_281440	Chirel Grande	Venezuela	U.S. National Plant Germplasm System	C. chinense	C. chinense	138167556	41450266800	41192148922	13.71	No	No	1.8777	2.286	0.8214
PI_281442	Aji Picante	Venezuela	U.S. National Plant Germplasm System	C. chinense	C. chinense	204622289	61386686700	60784511880	20.3	No	No	-	-	-
PI_281444	Aceitico	Venezuela	U.S. National Plant Germplasm System	C. chinense	C. chinense	182807058	54842117400	53786185068	18.14	No	No	2.1857	2.1973	0.9947
PI_487450	2783	Venezuela	U.S. National Plant Germplasm System	C. spp.	C. chinense	125029023	37508706900	37211421780	12.4	No	No	0.805	0.72	1.1181
PI_487451	2784	Venezuela	U.S. National Plant Germplasm System	C. spp.	C. chinense	194227210	58268163000	57773022895	19.27	No	No	-	-	-
PI_487452	2785	Venezuela	U.S. National Plant Germplasm System	C. spp.	C. chinense	123790644	37137193200	36872804383	12.28	No	No	-	-	-
PI_487457	2923	Venezuela	U.S. National Plant Germplasm System	C. spp.	C. chinense	183513400	55054020000	54694482709	18.21	No	No	-	-	-
PI_257117	87	Colombia	U.S. National Plant Germplasm System	C. annuum var. annuum	C. frutescens	129001286	38700385800	38506308691	12.8	Yes	No	-	-	-
PI_645681	Grif 15939	Australia	U.S. National Plant Germplasm System	C. eximium	C. frutescens	137131742	41139522600	40828019289	13.6	No	Yes	1.1853	0.3853	3.0761
PI_441690	BGH 1664	Brazil	U.S. National Plant Germplasm System	C. spp.	C. frutescens	216901944	65070583200	64698487434	21.52	No	Yes	1.4403	0.4287	3.36
xiaomila	xiaomila	China	HAAS Pepper Germplasm Bank	C. annuum var. annuum	C. frutescens	211165867	63349760100	62990696177	20.95	No	Yes	4.4613	1.311	3.403
PI_257104	1SCA	Colombia	U.S. National Plant Germplasm System	C. spp.	C. frutescens	127121788	38136536400	37792363863	12.61	No	Yes	2.0343	2.095	0.971
Grif_9226	9806	Costa Rica	U.S. National Plant Germplasm System	C. annuum var. annuum	C. frutescens	144858823	43457646900	43245840065	14.37	No	Yes	1.95	1.8667	1.0446
PI_360732		Ecuador	U.S. National Plant Germplasm System	C. frutescens	C. frutescens	141307012	42392103600	42121553963	14.02	No	Yes	-	-	-
PI_631144	chile nan	Guatemala	U.S. National Plant Germplasm System	C. annuum var. glabriusculum	C. frutescens	123911068	37173320400	36892667256	12.29	No	Yes	-	-	-
PI_368080		Malaysia	U.S. National Plant Germplasm System	C. frutescens	C. frutescens	120707745	36212323500	35950681605	11.98	No	Yes	-	-	-
PI_439512	Rat chili	Mexico	U.S. National Plant Germplasm System	C. frutescens	C. frutescens	125982632	37794789600	37532692880	12.5	No	Yes	-	-	-
PI_281421	No. 1888	Philippines	U.S. National Plant Germplasm System	C. frutescens	C. frutescens	127299616	38189884800	37657468832	12.63	No	Yes	-	-	-
PI_224427	No.1618	Ecuador	U.S. National Plant Germplasm System	C. spp.	C. frutescens	129058128	38717438400	38141828762	12.8	Yes	No	-	-	-
PI_653744	63B	United States	U.S. National Plant Germplasm System	C. frutescens	C. frutescens	141508812	42452643600	42219231976	14.04	Yes	No	-	-	-
PI_257116	1SCA	Colombia	U.S. National Plant Germplasm System	C. spp.	C. frutescens	122710857	36813257100	36621544678	12.17	Yes	No	2.441	1.8107	1.3481
PI_439526	1270	United States	U.S. National Plant Germplasm System	C. annuum var. annuum	C. frutescens	128518676	38555602800	38191486271	12.75	Yes	No	2.1357	0.8153	2.6194
PI_595907	aji de raton	Ecuador	U.S. National Plant Germplasm System	C. chinense	C. frutescens	214809942	64442982600	64036489832	21.31	Yes	No	1.7817	1.649	1.0805
PI_257080	1SCA	Colombia	U.S. National Plant Germplasm System	C. frutescens	C. frutescens	149555193	44866557900	44524886100	14.84	Yes	No	1.3733	0.7633	1.7991
PI_257121	1SCA	Colombia	U.S. National Plant Germplasm System	C. frutescens	C. frutescens	125512302	37653690600	37340761485	12.45	Yes	No	-	-	-
Grif_9315	14026	Costa Rica	U.S. National Plant Germplasm System	C. annuum var. annuum	C. frutescens	123700156	37110046800	36931559952	12.27	Yes	No	-	-	-
PI_208738		Cuba	U.S. National Plant Germplasm System	C. frutescens	C. frutescens	138841435	41652430500	41405838319	13.77	Yes	No	-	-	-
PI_194879	1SCA PINCHED NOSE	Guyana	U.S. National Plant Germplasm System	C. annuum var. annuum	C. frutescens	137775538	41332661400	41131108142	13.67	Yes	No	6.0237	1.2513	4.8138
PI_439511	408	Mexico	U.S. National Plant Germplasm System	C. annuum var. annuum	C. frutescens	129816721	38945016300	38701099912	12.88	Yes	No	-	-	-
PI_257062	1SCA	Colombia	U.S. National Plant Germplasm System	C. chinense	C. frutescens	122839660	36851898000	36572751533	12.19	Yes	No	-	-	-
PI_439502	1645	Costa Rica	U.S. National Plant Germplasm System	C. annuum var. annuum	C. frutescens	123938924	37181677200	36974108353	12.3	Yes	No	-	-	-
PI_195296	1SCA	Guatemala	U.S. National Plant Germplasm System	C. annuum var. annuum	C. frutescens	211264217	63379265100	62997168767	20.96	Yes	No	-	-	-
PI_195770	2822	Guatemala	U.S. National Plant Germplasm System	C. annuum var. annuum	C. frutescens	124617020	37385106000	36982208762	12.36	Yes	No	5.8967	1.2767	4.6188
PI_640909	'Tabasco L-167'	United States	U.S. National Plant Germplasm System	C. frutescens	C. frutescens	128389346	38516803800	38169090134	12.74	Yes	No	-	-	-
PI_224426	No.1615	Costa Rica	U.S. National Plant Germplasm System	C. frutescens	C. frutescens	123379860	37013958000	36802866142	12.24	Yes	No	-	-	-
PI_238056	No.1614	Costa Rica	U.S. National Plant Germplasm System	C. annuum var. annuum	C. frutescens	129317547	38795264100	38512009711	12.83	Yes	No	-	-	-
PI_194880	1SCA	Guyana	U.S. National Plant Germplasm System	C. annuum var. annuum	C. frutescens	131430878	39429263400	39228437021	13.04	Yes	No	2.7905	0.7347	3.7983
PI_315007		Peru	U.S. National Plant Germplasm System	C. frutescens	C. frutescens	128821814	38646544200	38437498437	12.78	No	No	-	-	-
PI_257181	1SCA	Peru	U.S. National Plant Germplasm System	C. spp.	C. frutescens	125925716	37777714800	37486580968	12.49	No	No	-	-	-
Grif_9257	10914	Costa Rica	U.S. National Plant Germplasm System	C. frutescens	C. frutescens	152103702	45631110600	45376143249	15.09	No	No	1.7753	0.633	2.8046
PI_678386	Grif 15935	Australia	U.S. National Plant Germplasm System	C. frutescens	C. frutescens	126019430	37805829000	37599134155	12.5	No	No	-	-	-
PI_439488	1793	Bolivia	U.S. National Plant Germplasm System	C. frutescens	C. frutescens	130371232	39111369600	38913388380	12.93	No	No	-	-	-
PI_439492	1943	Brazil	U.S. National Plant Germplasm System	C. frutescens	C. frutescens	129353098	38805929400	38587243706	12.83	No	No	-	-	-
PI_441710	BGH 4300	Brazil	U.S. National Plant Germplasm System	C. spp.	C. frutescens	145644050	43693215000	43284821167	14.45	No	No	3.7933	3.42	1.1092
PI_497984	'Malagueta'	Brazil	U.S. National Plant Germplasm System	C. frutescens	C. frutescens	127466927	38240078100	37905873278	12.65	No	No	5.677	4.3473	1.3059
PI_645557	'Malagueta'	Brazil	U.S. National Plant Germplasm System	C. frutescens	C. frutescens	125719137	37715741100	37458055646	12.47	No	No	1.207	0.449	2.6882
PI_257074	1SCA	Colombia	U.S. National Plant Germplasm System	C. annuum var. annuum	C. frutescens	150159800	45047940000	44773562203	14.9	No	No	-	-	-
PI_257083	40	Colombia	U.S. National Plant Germplasm System	C. frutescens	C. frutescens	128862353	38658705900	38440903273	12.78	No	No	-	-	-
Grif_9194	Grif 9194	Colombia	U.S. National Plant Germplasm System	C. frutescens	C. frutescens	139502461	41850738300	41465126432	13.84	No	No	-	-	-
PI_257046	Aji Dulce	Colombia	U.S. National Plant Germplasm System	C. spp.	C. frutescens	125711231	37713369300	37449057498	12.47	No	No	-	-	-
PI_257050	1SCA	Colombia	U.S. National Plant Germplasm System	C. chinense	C. frutescens	218259087	65477726100	64826976170	21.65	No	No	2.7523	2.5673	1.0721
Grif_9118	13997	Costa Rica	U.S. National Plant Germplasm System	C. frutescens	C. frutescens	123943337	37183001100	36975996067	12.3	No	No	-	-	-
Grif_9140	Salvador-9079	Costa Rica	U.S. National Plant Germplasm System	C. frutescens	C. frutescens	150652110	45195633000	44949051875	14.95	No	No	-	-	-
Grif_9197	Honduras-11027	Costa Rica	U.S. National Plant Germplasm System	C. frutescens	C. frutescens	132539680	39761904000	39542252837	13.15	No	No	-	-	-
Grif_9229	9830	Costa Rica	U.S. National Plant Germplasm System	C. frutescens	C. frutescens	136451832	40935549600	40727869371	13.54	No	No	-	-	-
Grif_9230	9913	Costa Rica	U.S. National Plant Germplasm System	C. frutescens	C. frutescens	125241989	37572596700	37330484735	12.43	No	No	2.097	1.4217	1.475
Grif_9236	13328	Costa Rica	U.S. National Plant Germplasm System	C. chinense	C. frutescens	133673936	40102180800	39759995460	13.26	No	No	-	-	-
Grif_9256	10909	Costa Rica	U.S. National Plant Germplasm System	C. spp.	C. frutescens	126688710	38006613000	37586139102	12.57	No	No	-	-	-
Grif_9289	16280	Costa Rica	U.S. National Plant Germplasm System	C. frutescens	C. frutescens	129369098	38810729400	38623991139	12.83	No	No	1.179	0.4817	2.4478
Grif_9312	14015	Costa Rica	U.S. National Plant Germplasm System	C. chinense	C. frutescens	128382681	38514804300	38308038407	12.74	No	No	-	-	-
Grif_9313	14018	Costa Rica	U.S. National Plant Germplasm System	C. frutescens	C. frutescens	130618412	39185523600	38978445139	12.96	No	No	-	-	-
PI_224416	No.1574	Costa Rica	U.S. National Plant Germplasm System	C. annuum var. annuum	C. frutescens	141737587	42521276100	42316255620	14.06	No	No	2.8007	0.7117	3.9354
PI_224428	No.1625	Costa Rica	U.S. National Plant Germplasm System	C. chinense	C. frutescens	134660605	40398181500	40176017407	13.36	No	No	5.0467	1.8787	2.6863
PI_439498	1574	Costa Rica	U.S. National Plant Germplasm System	C. annuum var. annuum	C. frutescens	148197014	44459104200	44195636088	14.7	No	No	-	-	-
PI_439504	2089	Costa Rica	U.S. National Plant Germplasm System	C. chinense	C. frutescens	143188335	42956500500	42683127560	14.21	No	No	-	-	-
PI_653671	9922	Costa Rica	U.S. National Plant Germplasm System	C. chinense	C. frutescens	132958040	39887412000	39655078127	13.19	No	No	-	-	-
PI_653679	9839	Costa Rica	U.S. National Plant Germplasm System	C. annuum var. annuum	C. frutescens	141746946	42524083800	42325995101	14.06	No	No	-	-	-
PI_653681	9838	Costa Rica	U.S. National Plant Germplasm System	C. chinense	C. frutescens	131935196	39580558800	39271346730	13.09	No	No	-	-	-
PI_661088	9807	Costa Rica	U.S. National Plant Germplasm System	C. spp.	C. frutescens	133860732	40158219600	39931310272	13.28	No	No	-	-	-
PI_241676	No.1285	Ecuador	U.S. National Plant Germplasm System	C. annuum var. glabriusculum	C. frutescens	128462883	38538864900	38322381247	12.74	No	No	-	-	-
PI_241675	NO.1284	Ecuador	U.S. National Plant Germplasm System	C. annuum var. glabriusculum	C. frutescens	168455585	50536675500	50280914160	16.71	No	No	1.1127	0.657	1.6936
PI_358968		Ecuador	U.S. National Plant Germplasm System	C. frutescens	C. frutescens	129092738	38727821400	38413667513	12.81	No	No	2.229	0.687	3.2445
PI_585254	Ecu 2237	Ecuador	U.S. National Plant Germplasm System	C. frutescens	C. frutescens	124121727	37236518100	36605678510	12.31	No	No	-	-	-
PI_593924	Aji bravo	Ecuador	U.S. National Plant Germplasm System	C. frutescens	C. frutescens	128066159	38419847700	38205323796	12.71	No	No	-	-	-
PI_645560	PBC1376	El Salvador	U.S. National Plant Germplasm System	C. frutescens	C. frutescens	126023485	37807045500	37510483263	12.5	No	No	-	-	-
PI_439509	1987	Fiji	U.S. National Plant Germplasm System	C. frutescens	C. frutescens	127712141	38313642300	38078776565	12.67	No	No	-	-	-
PI_666586	Diente de perro	Guatemala	U.S. National Plant Germplasm System	C. frutescens	C. frutescens	125191253	37557375900	36672025930	12.42	No	No	2.7343	1.0393	2.6309
PI_555638	Cola de Alacran	Guatemala	U.S. National Plant Germplasm System	C. spp.	C. frutescens	121556536	36466960800	36217219950	12.06	No	No	1.5603	0.5753	2.7121
PI_631137	tolito	Guatemala	U.S. National Plant Germplasm System	C. annuum var. glabriusculum	C. frutescens	129832854	38949856200	38736197593	12.88	No	No	0.666	0.547	1.2176
PI_639640	tzulik	Guatemala	U.S. National Plant Germplasm System	C. frutescens	C. frutescens	137077165	41123149500	40696824183	13.6	No	No	-	-	-
PI_666580	Tolito	Guatemala	U.S. National Plant Germplasm System	C. frutescens	C. frutescens	212557442	63767232600	63098837340	21.09	No	No	1.2057	0.7683	1.5692
PI_666591	Diente de chucho	Guatemala	U.S. National Plant Germplasm System	C. frutescens	C. frutescens	132665804	39799741200	39496261901	13.16	No	No	-	-	-
PI_666594	Chiltepe	Guatemala	U.S. National Plant Germplasm System	C. frutescens	C. frutescens	128173462	38452038600	38137715297	12.72	No	No	1.275	0.8333	1.53
PI_666595	Chocolate	Guatemala	U.S. National Plant Germplasm System	C. frutescens	C. frutescens	140894382	42268314600	42053769195	13.98	No	No	0.9063	0.4733	1.9148
PI_666596	Chiltepe	Guatemala	U.S. National Plant Germplasm System	C. frutescens	C. frutescens	129364431	38809329300	38512566631	12.83	No	No	1.694	0.7197	2.3539
PI_406847	W-C 1595	Honduras	U.S. National Plant Germplasm System	C. frutescens	C. frutescens	143697279	43109183700	42868983344	14.26	No	No	-	-	-
PI_415094		Honduras	U.S. National Plant Germplasm System	C. spp.	C. frutescens	134890760	40467228000	40239163826	13.38	No	No	-	-	-
PI_370008		India	U.S. National Plant Germplasm System	C. frutescens	C. frutescens	125377262	37613178600	37438321011	12.44	No	No	-	-	-
PI_439245	1881	India	U.S. National Plant Germplasm System	C. frutescens	C. frutescens	129053030	38715909000	38404354261	12.8	No	No	-	-	-
PI_368073		Malaysia	U.S. National Plant Germplasm System	C. frutescens	C. frutescens	153014945	45904483500	45569863243	15.18	No	No	3.827	1.0803	3.5424
PI_358811		Malaysia	U.S. National Plant Germplasm System	C. frutescens	C. frutescens	125684715	37705414500	37344289098	12.47	No	No	1.531	0.7003	2.1861
PI_368081		Malaysia	U.S. National Plant Germplasm System	C. frutescens	C. frutescens	122756961	36827088300	36628901970	12.18	No	No	-	-	-
PI_368085		Malaysia	U.S. National Plant Germplasm System	C. frutescens	C. frutescens	127574241	38272272300	38001191076	12.66	No	No	-	-	-
PI_438667	Pararo	Mexico	U.S. National Plant Germplasm System	C. annuum var. annuum	C. frutescens	131299076	39389722800	39166146704	13.03	No	No	2.3407	0.5053	4.6319
PI_281396	No. 971	Mexico	U.S. National Plant Germplasm System	C. frutescens	C. frutescens	133872309	40161692700	39956944427	13.28	No	No	-	-	-
PI_645556	'Tabasco-AVRDC'	Mexico	U.S. National Plant Germplasm System	C. frutescens	C. frutescens	121936896	36581068800	36243192791	12.1	No	No	-	-	-
PI_631151	Grif 5492	Nepal	U.S. National Plant Germplasm System	C. annuum var. annuum	C. frutescens	148095223	44428566900	44215489324	14.69	No	No	-	-	-
PI_238055	no.1585	Nicaragua	U.S. National Plant Germplasm System	C. frutescens	C. frutescens	125418824	37625647200	37464294721	12.44	No	No	3.0737	1.405	2.1877
PI_260479	Aji Chuncho	Peru	U.S. National Plant Germplasm System	C. frutescens	C. frutescens	125254078	37576223400	37283684567	12.43	No	No	1.413	0.4697	3.0085
PI_260505	COL NO.374 'MALAGUETA	Peru	U.S. National Plant Germplasm System	C. frutescens	C. frutescens	126857487	38057246100	37719392199	12.59	No	No	-	-	-
PI_281422	No. 1889	Philippines	U.S. National Plant Germplasm System	C. frutescens	C. frutescens	142619583	42785874900	42450780476	14.15	No	No	1.19	0.4043	2.9431
PI_439521	834	Solomon Islands	U.S. National Plant Germplasm System	C. frutescens	C. frutescens	127755676	38326702800	38108326597	12.67	No	No	-	-	-
PI_238060	No.1738	Suriname	U.S. National Plant Germplasm System	C. annuum var. annuum	C. frutescens	135817649	40745294700	40519896810	13.47	No	No	-	-	-
PI_321387		Thailand	U.S. National Plant Germplasm System	C. frutescens	C. frutescens	168137912	50441373600	50163445946	16.68	No	No	-	-	-
PI_593613	Bahama Hot	United States	U.S. National Plant Germplasm System	C. annuum var. annuum	C. frutescens	124838526	37451557800	37077237849	12.39	No	No	-	-	-
PI_639661	PIMA	Vanuatu	U.S. National Plant Germplasm System	C. frutescens	C. frutescens	127142250	38142675000	37791051187	12.61	No	No	-	-	-
PI_639682	50026	NA	U.S. National Plant Germplasm System	C. galapagoense	C. galapagoense	135561599	40668479700	40311459126	13.45	No	No	-	-	-
CPPSIH_1_05	PI 235047	NA	U.S. National Plant Germplasm System	C. pubescens	C. pubescens	136235981	40870794300	40458738567	13.52	No	No	-	-	-
Grif_1613	Grif 1613	NA	U.S. National Plant Germplasm System	C. pubescens	C. pubescens	124911036	37473310800	37090277740	12.39	No	No	-	-	-
Grif_1614	Grif 1614	Mexico	U.S. National Plant Germplasm System	C. pubescens	C. pubescens	123230370	36969111000	36646657881	12.23	No	Yes	-	-	-
Grif_1615	Grif 1615	Mexico	U.S. National Plant Germplasm System	C. pubescens	C. pubescens	122262580	36678774000	36307316580	12.13	No	No	-	-	-
PI_585265	Ecu 2262	Ecuador	U.S. National Plant Germplasm System	C. pubescens	C. pubescens	120463867	36139160100	35837419533	11.95	No	No	-	-	-
PI_585273	Ecu 2272	Ecuador	U.S. National Plant Germplasm System	C. pubescens	C. pubescens	127699328	38309798400	37755210591	12.67	No	Yes	-	-	-
PI_585274	Ecu 6222	Ecuador	U.S. National Plant Germplasm System	C. pubescens	C. pubescens	128727201	38618160300	38123303458	12.77	No	No	3.5467	2.8507	1.2442
PI_593630	Chile de caballo	Guatemala	U.S. National Plant Germplasm System	C. pubescens	C. pubescens	125329460	37598838000	37269067586	12.43	No	No	-	-	-
PI_593633	Chile de caballo	Guatemala	U.S. National Plant Germplasm System	C. pubescens	C. pubescens	124243861	37273158300	36978934401	12.33	No	Yes	-	-	-
PI_593638	Chile de caballo	Guatemala	U.S. National Plant Germplasm System	C. pubescens	C. pubescens	127447992	38234397600	37936312691	12.64	No	No	-	-	-
PI_593640	Chile de caballo	Guatemala	U.S. National Plant Germplasm System	C. pubescens	C. pubescens	121056537	36316961100	35879885127	12.01	No	No	-	-	-
PI_585264	Ecu 2260	Ecuador	U.S. National Plant Germplasm System	C. pubescens	C. pubescens	128206386	38461915800	38185922396	12.72	No	YES	-	-	-
PI_585266	Ecu 2263	Ecuador	U.S. National Plant Germplasm System	C. pubescens	C. pubescens	123355830	37006749000	36761931154	12.24	No	No	-	-	-
PI_585267	Ecu 2264	Ecuador	U.S. National Plant Germplasm System	C. pubescens	C. pubescens	119459941	35837982300	35593657407	11.85	No	No	-	-	-
PI_585268	Ecu 2265	Ecuador	U.S. National Plant Germplasm System	C. pubescens	C. pubescens	128036995	38411098500	38128226266	12.7	No	Yes	-	-	-
PI_585269	Ecu 2266	Ecuador	U.S. National Plant Germplasm System	C. pubescens	C. pubescens	124820698	37446209400	37166482176	12.38	No	No	-	-	-
PI_585272	Ecu 2271	Ecuador	U.S. National Plant Germplasm System	C. pubescens	C. pubescens	125880984	37764295200	37456744958	12.49	No	No	-	-	-
PI_585275	Ecu 6223	Ecuador	U.S. National Plant Germplasm System	C. pubescens	C. pubescens	125687035	37706110500	37379943974	12.47	No	Yes	5.6663	2.3767	2.3842
PI_585276	Ecu 6225	Ecuador	U.S. National Plant Germplasm System	C. pubescens	C. pubescens	126531215	37959364500	37693256577	12.55	No	No	-	-	-
PI_593616	#501	Guatemala	U.S. National Plant Germplasm System	C. pubescens	C. pubescens	129235179	38770553700	38508374881	12.82	No	No	-	-	-
PI_593617	#1168	Guatemala	U.S. National Plant Germplasm System	C. pubescens	C. pubescens	149316341	44794902300	44437940740	14.81	No	No	-	-	-
PI_593618	Chile de caballo	Guatemala	U.S. National Plant Germplasm System	C. pubescens	C. pubescens	128978556	38693566800	38390008058	12.8	No	Yes	-	-	-
PI_593619	Chile de caballo	Guatemala	U.S. National Plant Germplasm System	C. pubescens	C. pubescens	123787889	37136366700	36790813444	12.28	No	No	-	-	-
PI_593621	Chile de caballo	Guatemala	U.S. National Plant Germplasm System	C. pubescens	C. pubescens	161723255	48516976500	48144903624	16.04	No	No	-	-	-
PI_593624	Chile de caballo	Guatemala	U.S. National Plant Germplasm System	C. pubescens	C. pubescens	129953765	38986129500	38644307448	12.89	No	No	-	-	-
PI_593626	Chile de caballo	Guatemala	U.S. National Plant Germplasm System	C. pubescens	C. pubescens	121028519	36308555700	35993828279	12.01	No	Yes	-	-	-
PI_593627	Chile de caballo	Guatemala	U.S. National Plant Germplasm System	C. pubescens	C. pubescens	130580272	39174081600	38830691175	12.95	No	No	4.1683	3.5	1.191
PI_593628	Chile de caballo	Guatemala	U.S. National Plant Germplasm System	C. pubescens	C. pubescens	125512405	37653721500	37348080899	12.45	No	No	-	-	-
PI_593637	Chile de caballo	Guatemala	U.S. National Plant Germplasm System	C. pubescens	C. pubescens	139846614	41953984200	41636655952	13.87	No	No	-	-	-
PI_593639	Chile de caballo	Guatemala	U.S. National Plant Germplasm System	C. pubescens	C. pubescens	131493453	39448035900	39142999503	13.05	No	Yes	-	-	-
PI_593642	80072	Guatemala	U.S. National Plant Germplasm System	C. pubescens	C. pubescens	122825999	36847799700	36509234332	12.19	No	No	-	-	-
PI_593620	Chile de caballo	Guatemala	U.S. National Plant Germplasm System	C. pubescens	C. pubescens	202725406	60817621800	60367467037	20.11	No	No	2.8177	2.527	1.115
PI_593623	Chile de caballo	Guatemala	U.S. National Plant Germplasm System	C. pubescens	C. pubescens	175491652	52647495600	52037342212	17.41	No	No	3.794	2.1813	1.7393
PI_593625	Chile de caballo	Guatemala	U.S. National Plant Germplasm System	C. pubescens	C. pubescens	210120041	63036012300	62572398419	20.85	No	No	2.2103	1.914	1.1548
PI_593632	Chile de caballo	Guatemala	U.S. National Plant Germplasm System	C. pubescens	C. pubescens	211088520	63326556000	62631742010	20.94	No	Yes	-	-	-
PI_593634	Chile de caballo	Guatemala	U.S. National Plant Germplasm System	C. pubescens	C. pubescens	228168187	68450456100	67769384305	22.64	No	No	-	-	-
PI_593636	Chile de caballo	Guatemala	U.S. National Plant Germplasm System	C. pubescens	C. pubescens	205469516	61640854800	61230898770	20.38	No	No	-	-	-
PI_593641	80071	Guatemala	U.S. National Plant Germplasm System	C. pubescens	C. pubescens	195814032	58744209600	58294599888	19.43	No	No	-	-	-
