# Supplementary material for: Genomes of cultivated and wild Capsicum species provide insights into pepper domestication and population differentiation
Source: Nat Commun. 2023 Sep 7;14:5487. doi: 10.1038/s41467-023-41251-4 (PMC10484947; doi:10.1038/s41467-023-41251-4)
Supplement: Supplementary file 8 — Supplementary Data 5 [file 41467_2023_41251_MOESM8_ESM.xlsx]

## Sheet: Sheet1
Supplementary Data 5. Genes related flowering time, flavor and biotic/abiotic stress responses in highly differentiated genome regions among the five domesticated Capsicum species.
Class	Comparison	Gene ID	Gene name	Gene function
Flowering	C. pubescens vs C. frutescens	Caz08g05280	FY	flowering time control protein FY
	C. pubescens vs C. frutescens	Caz08g05300	FY	flowering time control protein FY
	C. pubescens vs C. frutescens	Caz08g05320	FY	flowering time control protein FY
	C. pubescens vs C. chinense	Caz03g32030	UFC	protein UPSTREAM OF FLC-like
	C. pubescens vs C. chinense	Caz08g05280	FY	flowering time control protein FY
	C. pubescens vs C. chinense	Caz08g05300	FY	flowering time control protein FY
	C. pubescens vs C. chinense	Caz08g05320	FY	flowering time control protein FY
	C. pubescens vs C. baccatum var. pendulum	Caz05g17810	RGL2	DELLA protein RGL2-like
	C. pubescens vs C. baccatum var. pendulum	Caz05g17730	RGL2	DELLA protein RGL2-like
	C. pubescens vs C. baccatum var. pendulum	Caz08g05280	FY	flowering time control protein FY
	C. pubescens vs C. baccatum var. pendulum	Caz08g05300	FY	flowering time control protein FY
	C. pubescens vs C. baccatum var. pendulum	Caz08g05320	FY	flowering time control protein FY
	C. pubescens vs C. annuum var. annuum	Caz05g17730	RGL2	DELLA protein RGL2-like
	C. pubescens vs C. annuum var. annuum	Caz07g10730	SUF4	protein SUPPRESSOR OF FRI 4
	C. pubescens vs C. annuum var. annuum	Caz08g05280	FY	flowering time control protein FY
	C. pubescens vs C. annuum var. annuum	Caz08g05300	FY	flowering time control protein FY
	C. pubescens vs C. annuum var. annuum	Caz08g05320	FY	flowering time control protein FY
	C. frutescens vs C. chinense	Caz08g05280	FY	flowering time control protein FY
	C. frutescens vs C. chinense	Caz08g05300	FY	flowering time control protein FY
	C. frutescens vs C. chinense	Caz08g05320	FY	flowering time control protein FY
	C. frutescens vs C. annuum var. annuum	Caz09g10100	FLX3	protein FLC EXPRESSOR-like isoform X3
	C. chinense vs C. annuum var. annuum	Caz05g11090	DICH	transcription factor DICHOTOMA-like
	C. chinense vs C. annuum var. annuum	Caz09g10100	FLX3	protein FLC EXPRESSOR-like isoform X3
	C. chinense vs C. annuum var. annuum	Caz08g05280	FY	flowering time control protein FY
	C. chinense vs C. annuum var. annuum	Caz08g05300	FY	flowering time control protein FY
	C. chinense vs C. annuum var. annuum	Caz08g05320	FY	flowering time control protein FY
	C. baccatum var. pendulum vs C. chinense	Caz11g10530	CO	zinc finger protein CONSTANS-LIKE 14-like
	C. baccatum var. pendulum vs C. chinense	Caz07g10730	SUF4	protein SUPPRESSOR OF FRI 4
	C. baccatum var. pendulum vs C. chinense	Caz08g05280	FY	flowering time control protein FY
	C. baccatum var. pendulum vs C. chinense	Caz08g05300	FY	flowering time control protein FY
	C. baccatum var. pendulum vs C. chinense	Caz08g05320	FY	flowering time control protein FY
	C. baccatum var. pendulum vs C. annuum var. annuum	Caz08g05280	FY	flowering time control protein FY
	C. baccatum var. pendulum vs C. annuum var. annuum	Caz08g05300	FY	flowering time control protein FY
	C. baccatum var. pendulum vs C. annuum var. annuum	Caz08g05320	FY	flowering time control protein FY
Flavor	C. pubescens vs C. frutescens	Caz01g35570	CCR	cinnamoyl-CoA reductase 1-like
	C. pubescens vs C. frutescens	Caz02g14080	BG	Beta-galactosidase
	C. pubescens vs C. chinense	Caz01g35570	CCR	cinnamoyl-CoA reductase 1-like
	C. pubescens vs C. baccatum var. pendulum	Caz05g22860	MT1	methyltransferase-like protein 1
	C. pubescens vs C. baccatum var. pendulum	Caz05g22870	MT1	methyltransferase-like protein 1
	C. pubescens vs C. annuum var. annuum	Caz10g22270	AT	S-acyltransferase
	C. pubescens vs C. annuum var. annuum	Caz10g22280	AT	S-acyltransferase
	C. pubescens vs C. annuum var. annuum	Caz01g00770	SD	short-chain dehydrogenase TIC 32
	C. pubescens vs C. annuum var. annuum	Caz03g25590	ALS	acetolactate synthase small subunit 1
	C. pubescens vs C. annuum var. annuum	Caz07g05370	ST	UDP-sugar transporter
	C. pubescens vs C. annuum var. annuum	Caz07g13470	BAB	benzyl alcohol O-benzoyltransferase
	C. pubescens vs C. annuum var. annuum	Caz08g04150	P5CS	Delta-1-pyrroline-5-carboxylate synthase
	C. pubescens vs C. annuum var. annuum	Caz05g22860	MT1	methyltransferase-like protein 1
	C. pubescens vs C. annuum var. annuum	Caz05g22870	MT1	methyltransferase-like protein 1
	C. frutescens vs C. chinense	Caz07g10710	HST	Hexosyltransferase
	C. frutescens vs C. annuum var. annuum	Caz04g18200	SDR1	short-chain dehydrogenase reductase ATA1
	C. frutescens vs C. annuum var. annuum	Caz07g08040	SS	Sucrose synthase
	C. chinense vs C. annuum var. annuum	Caz02g19050	AT	Aminomethyltransferase
	C. baccatum var. pendulum vs C. frutescens	Caz03g27420	ASO	L-aspartate oxidase
	C. baccatum var. pendulum vs C. frutescens	Caz02g14080	BG	Beta-galactosidase
	C. baccatum var. pendulum vs C. chinense	Caz11g10950	CS	ATP-citrate synthase
	C. baccatum var. pendulum vs C. chinense	Caz04g17240	argD	acetylornithine/succinyldiaminopimelate aminotransferase-like
	C. baccatum var. pendulum vs C. annuum var. annuum	Caz08g03310	AAT	Aspartate aminotransferase
	C. baccatum var. pendulum vs C. annuum var. annuum	Caz08g04160	P5CS	Delta-1-pyrroline-5-carboxylate synthase
	C. baccatum var. pendulum vs C. annuum var. annuum	Caz08g04150	P5CS	Delta-1-pyrroline-5-carboxylate synthase
Abiotic/biotic response	C. pubescens vs C. frutescens	Caz01g37380	RGA1	putative disease resistance protein RGA1
	C. pubescens vs C. frutescens	Caz03g37050	RPP13	putative disease resistance RPP13-like protein 3
	C. pubescens vs C. frutescens	Caz05g16920	LBR	late blight resistance protein R1-A-like
	C. pubescens vs C. frutescens	Caz03g25560	DTX	Protein DETOXIFICATION
	C. pubescens vs C. frutescens	Caz05g16910	LBR	putative late blight resistance protein homolog R1A-3
	C. pubescens vs C. frutescens	Caz05g19390	LBR	putative late blight resistance protein homolog R1A-3
	C. pubescens vs C. frutescens	Caz08g05290	ABC11	ABC transporter B family member 11-like
	C. pubescens vs C. frutescens	Caz08g05310	ABC11	ABC transporter B family member 11-like
	C. pubescens vs C. frutescens	Caz09g00020	DR	probable disease resistance protein At5g43740
	C. pubescens vs C. frutescens	Caz09g00030	DR	probable disease resistance protein At1g61190
	C. pubescens vs C. chinense	Caz10g21970	ZSA	zinc finger A20 and AN1 domain-containing stress-associated protein 8-like
	C. pubescens vs C. chinense	Caz11g16730	LBR	putative late blight resistance protein homolog R1A-3
	C. pubescens vs C. chinense	Caz03g27100	HSP80	Heat shock protein 80 kDa
	C. pubescens vs C. chinense	Caz05g00320	PDR1	pleiotropic drug resistance protein 1-like
	C. pubescens vs C. chinense	Caz06g12500	AR	Auxin-responsive protein
	C. pubescens vs C. chinense	Caz07g07230	ATF	Antifungal protein
	C. pubescens vs C. chinense	Caz08g24240	FBA	Fructose-bisphosphate aldolase
	C. pubescens vs C. chinense	Caz05g00330	PDR1	pleiotropic drug resistance protein 1-like
	C. pubescens vs C. chinense	Caz05g09340	PK	Pyruvate kinase
	C. pubescens vs C. chinense	Caz05g19480	LBR	putative late blight resistance protein homolog R1A-10
	C. pubescens vs C. chinense	Caz06g20620	ABC	Putative ABC transporter F family member 4-like
	C. pubescens vs C. chinense	Caz08g01820	FAR1	Protein far-red impaired response 1
	C. pubescens vs C. chinense	Caz08g05290	ABC11	ABC transporter B family member 11-like
	C. pubescens vs C. chinense	Caz08g05310	ABC11	ABC transporter B family member 11-like
	C. pubescens vs C. chinense	Caz09g00020	DR	probable disease resistance protein At5g43740
	C. pubescens vs C. chinense	Caz09g00030	DR	probable disease resistance protein At1g61190
	C. pubescens vs C. chinense	Caz09g23260	ABC4	ABC transporter C family member 4-like
	C. pubescens vs C. baccatum var. pendulum	Caz01g20560	ZSA	zinc finger A20 and AN1 domain-containing stress-associated protein 8-like
	C. pubescens vs C. baccatum var. pendulum	Caz09g09250	ERF053	ethylene-responsive transcription factor ERF053-like
	C. pubescens vs C. baccatum var. pendulum	Caz09g13450	WNK5	probable serine/threonine-protein kinase WNK5
	C. pubescens vs C. baccatum var. pendulum	Caz09g22540	LBR	putative late blight resistance protein homolog R1B-17
	C. pubescens vs C. baccatum var. pendulum	Caz02g03180	DAYS	zinc finger BED domain-containing protein DAYSLEEPER-like isoform X2
	C. pubescens vs C. baccatum var. pendulum	Caz05g00330	PDR1	pleiotropic drug resistance protein 1-like
	C. pubescens vs C. baccatum var. pendulum	Caz05g16910	LBR	putative late blight resistance protein homolog R1A-3
	C. pubescens vs C. baccatum var. pendulum	Caz08g05290	ABC11	ABC transporter B family member 11-like
	C. pubescens vs C. baccatum var. pendulum	Caz08g05310	ABC11	ABC transporter B family member 11-like
	C. pubescens vs C. baccatum var. pendulum	Caz09g00020	DR	probable disease resistance protein At5g43740
	C. pubescens vs C. baccatum var. pendulum	Caz09g00030	DR	probable disease resistance protein At1g61190
	C. pubescens vs C. baccatum var. pendulum	Caz09g05970	LBR	putative late blight resistance protein homolog R1B-17
	C. pubescens vs C. baccatum var. pendulum	Caz09g23260	ABC4	ABC transporter C family member 4-like
	C. pubescens vs C. annuum var. annuum	Caz10g22240	DR	probable disease resistance protein At4g27220
	C. pubescens vs C. annuum var. annuum	Caz12g12730	ACD6	protein ACCELERATED CELL DEATH 6-like
	C. pubescens vs C. annuum var. annuum	Caz01g15290	PE	Pectinesterase
	C. pubescens vs C. annuum var. annuum	Caz01g16160	DTX	Protein DETOXIFICATION
	C. pubescens vs C. annuum var. annuum	Caz01g22510	ABC	ABC transporter C family member 12-like
	C. pubescens vs C. annuum var. annuum	Caz01g31060	CHY1	3-hydroxyisobutyryl-CoA hydrolase 1-like
	C. pubescens vs C. annuum var. annuum	Caz02g01700	AP2	AP2-like ethylene-responsive transcription factor
	C. pubescens vs C. annuum var. annuum	Caz05g19370	LBR	putative late blight resistance protein homolog R1A-3
	C. pubescens vs C. annuum var. annuum	Caz06g24780	IPT1	inorganic phosphate transporter 1-11-like
	C. pubescens vs C. annuum var. annuum	Caz01g00280	ECE	protein ECERIFERUM 3-like
	C. pubescens vs C. annuum var. annuum	Caz01g00800	ABC3	ABC transporter F family member 3
	C. pubescens vs C. annuum var. annuum	Caz08g15760	TMVR	TMV resistance protein N-like
	C. pubescens vs C. annuum var. annuum	Caz08g15790	DR	putative disease resistance protein At4g11170
	C. pubescens vs C. annuum var. annuum	Caz05g19480	LBR	putative late blight resistance protein homolog R1A-10
	C. pubescens vs C. annuum var. annuum	Caz06g30080	LBR	putative late blight resistance protein homolog R1A-3
	C. pubescens vs C. annuum var. annuum	Caz06g30090	Pvr9	Pvr9-like protein 1
	C. pubescens vs C. annuum var. annuum	Caz06g30100	LBR	putative late blight resistance protein homolog R1A-3
	C. pubescens vs C. annuum var. annuum	Caz06g30110	LBR	putative late blight resistance protein homolog R1A-3
	C. pubescens vs C. annuum var. annuum	Caz06g30120	LBR	putative late blight resistance protein homolog R1A-3
	C. pubescens vs C. annuum var. annuum	Caz08g05290	ABC11	ABC transporter B family member 11-like
	C. pubescens vs C. annuum var. annuum	Caz08g05310	ABC11	ABC transporter B family member 11-like
	C. frutescens vs C. chinense	Caz11g20280	ZSA	zinc finger A20 and AN1 domain-containing stress-associated protein 8-like
	C. frutescens vs C. chinense	Caz01g19890	ABC	ABC transporter G family member 28-like
	C. frutescens vs C. chinense	Caz02g29740	ERF1	ethylene-responsive transcription factor 1-like
	C. frutescens vs C. chinense	Caz04g18670	GEG3	glucan endo-1,3-beta-glucosidase 3-like
	C. frutescens vs C. chinense	Caz07g08570	AL4	PHD finger protein ALFIN-LIKE 4
	C. frutescens vs C. chinense	Caz07g08580	PMI1	protein PLASTID MOVEMENT IMPAIRED 1-RELATED 1
	C. frutescens vs C. chinense	Caz07g25500	GAPDH	Glyceraldehyde-3-phosphate dehydrogenase
	C. frutescens vs C. chinense	Caz03g25560	DTX	Protein DETOXIFICATION
	C. frutescens vs C. chinense	Caz06g20620	ABC	Putative ABC transporter F family member 4-like
	C. frutescens vs C. chinense	Caz08g05290	ABC11	ABC transporter B family member 11-like
	C. frutescens vs C. chinense	Caz08g05310	ABC11	ABC transporter B family member 11-like
	C. frutescens vs C. chinense	Caz09g05970	LBR	putative late blight resistance protein homolog R1B-17
	C. frutescens vs C. annuum var. annuum	Caz12g11900	PL	Pectate lyase
	C. frutescens vs C. annuum var. annuum	Caz01g37350	RGA1	putative disease resistance protein RGA1
	C. frutescens vs C. annuum var. annuum	Caz03g25560	DTX	Protein DETOXIFICATION
	C. frutescens vs C. annuum var. annuum	Caz05g16910	LBR	putative late blight resistance protein homolog R1A-3
	C. frutescens vs C. annuum var. annuum	Caz05g19390	LBR	putative late blight resistance protein homolog R1A-3
	C. frutescens vs C. annuum var. annuum	Caz06g30080	LBR	putative late blight resistance protein homolog R1A-3
	C. frutescens vs C. annuum var. annuum	Caz06g30090	Pvr9	Pvr9-like protein 1
	C. frutescens vs C. annuum var. annuum	Caz06g30100	LBR	putative late blight resistance protein homolog R1A-3
	C. frutescens vs C. annuum var. annuum	Caz06g30110	LBR	putative late blight resistance protein homolog R1A-3
	C. frutescens vs C. annuum var. annuum	Caz06g30120	LBR	putative late blight resistance protein homolog R1A-3
	C. frutescens vs C. annuum var. annuum	Caz07g10590	JUB1	transcription factor JUNGBRUNNEN 1-like
	C. frutescens vs C. annuum var. annuum	Caz08g01820	FAR1	Protein far-red impaired response 1
	C. frutescens vs C. annuum var. annuum	Caz09g00020	DR	probable disease resistance protein At5g43740
	C. frutescens vs C. annuum var. annuum	Caz09g00030	DR	probable disease resistance protein At1g61190
	C. chinense vs C. annuum var. annuum	Caz11g11220	UVR8	ultraviolet-B receptor UVR8
	C. chinense vs C. annuum var. annuum	Caz05g10960	AL4	PHD finger protein ALFIN-LIKE 4-like
	C. chinense vs C. annuum var. annuum	Caz05g10970	PMI1	protein PLASTID MOVEMENT IMPAIRED 1-RELATED 1-like
	C. chinense vs C. annuum var. annuum	Caz07g10500	UVR8	ultraviolet-B receptor UVR8 isoform X2
	C. chinense vs C. annuum var. annuum	Caz08g00870	DE	Defensin
	C. chinense vs C. annuum var. annuum	Caz01g00280	ECE	protein ECERIFERUM 3-like
	C. chinense vs C. annuum var. annuum	Caz05g16910	LBR	putative late blight resistance protein homolog R1A-3
	C. chinense vs C. annuum var. annuum	Caz07g10590	JUB1	transcription factor JUNGBRUNNEN 1-like
	C. chinense vs C. annuum var. annuum	Caz08g01820	FAR1	Protein far-red impaired response 1
	C. chinense vs C. annuum var. annuum	Caz08g05290	ABC11	ABC transporter B family member 11-like
	C. chinense vs C. annuum var. annuum	Caz08g05310	ABC11	ABC transporter B family member 11-like
	C. chinense vs C. annuum var. annuum	Caz09g00020	DR	probable disease resistance protein At5g43740
	C. chinense vs C. annuum var. annuum	Caz09g00030	DR	probable disease resistance protein At1g61190
	C. chinense vs C. annuum var. annuum	Caz09g23260	ABC4	ABC transporter C family member 4-like
	C. baccatum var. pendulum vs C. frutescens	Caz01g37350	RGA1	putative disease resistance protein RGA1
	C. baccatum var. pendulum vs C. frutescens	Caz02g03180	DAYS	zinc finger BED domain-containing protein DAYSLEEPER-like isoform X2
	C. baccatum var. pendulum vs C. frutescens	Caz05g09340	PK	Pyruvate kinase
	C. baccatum var. pendulum vs C. frutescens	Caz08g01820	FAR1	Protein far-red impaired response 1
	C. baccatum var. pendulum vs C. frutescens	Caz09g23260	ABC4	ABC transporter C family member 4-like
	C. baccatum var. pendulum vs C. chinense	Caz11g07660	PDR2	pleiotropic drug resistance protein 2-like
	C. baccatum var. pendulum vs C. chinense	Caz04g21160	LBR	Putative late blight resistance protein-like r1b-14
	C. baccatum var. pendulum vs C. chinense	Caz04g21170	AL5	PHD finger protein ALFIN-LIKE 5-like
	C. baccatum var. pendulum vs C. chinense	Caz02g03180	DAYS	zinc finger BED domain-containing protein DAYSLEEPER-like isoform X2
	C. baccatum var. pendulum vs C. chinense	Caz05g09340	PK	Pyruvate kinase
	C. baccatum var. pendulum vs C. chinense	Caz08g01820	FAR1	Protein far-red impaired response 1
	C. baccatum var. pendulum vs C. chinense	Caz08g05290	ABC11	ABC transporter B family member 11-like
	C. baccatum var. pendulum vs C. chinense	Caz08g05310	ABC11	ABC transporter B family member 11-like
	C. baccatum var. pendulum vs C. chinense	Caz09g23260	ABC4	ABC transporter C family member 4-like
	C. baccatum var. pendulum vs C. annuum var. annuum	Caz07g05040	NST1	stress response protein NST1
	C. baccatum var. pendulum vs C. annuum var. annuum	Caz01g00800	ABC3	ABC transporter F family member 3
	C. baccatum var. pendulum vs C. annuum var. annuum	Caz08g15760	TMVR	TMV resistance protein N-like
	C. baccatum var. pendulum vs C. annuum var. annuum	Caz08g15790	DR	putative disease resistance protein At4g11170
	C. baccatum var. pendulum vs C. annuum var. annuum	Caz02g03180	DAYS	zinc finger BED domain-containing protein DAYSLEEPER-like isoform X2
	C. baccatum var. pendulum vs C. annuum var. annuum	Caz06g30080	LBR	putative late blight resistance protein homolog R1A-3
	C. baccatum var. pendulum vs C. annuum var. annuum	Caz06g30090	Pvr9	Pvr9-like protein 1
	C. baccatum var. pendulum vs C. annuum var. annuum	Caz06g30100	LBR	putative late blight resistance protein homolog R1A-3
	C. baccatum var. pendulum vs C. annuum var. annuum	Caz06g30110	LBR	putative late blight resistance protein homolog R1A-3
	C. baccatum var. pendulum vs C. annuum var. annuum	Caz06g30120	LBR	putative late blight resistance protein homolog R1A-3
	C. baccatum var. pendulum vs C. annuum var. annuum	Caz08g05290	ABC11	ABC transporter B family member 11-like
	C. baccatum var. pendulum vs C. annuum var. annuum	Caz08g05310	ABC11	ABC transporter B family member 11-like
	C. baccatum var. pendulum vs C. annuum var. annuum	Caz09g23260	ABC4	ABC transporter C family member 4-like
