# Supplementary material for: Genomes of cultivated and wild Capsicum species provide insights into pepper domestication and population differentiation
Source: Nat Commun. 2023 Sep 7;14:5487. doi: 10.1038/s41467-023-41251-4 (PMC10484947; doi:10.1038/s41467-023-41251-4)
Supplement: Supplementary file 9 — Supplementary Data 6 [file 41467_2023_41251_MOESM9_ESM.xlsx]

## Sheet: Sheet1
Supplementary Data 6. Potential selective sweeps during the domestication of C. annuum var. annuum.
Chromosome	Start	End	Size
Chr01	4960001	5640000	680000
Chr01	6090001	6530000	440000
Chr01	6730001	6930000	200000
Chr01	12400001	12590000	190000
Chr01	14050001	14240000	190000
Chr01	15070001	15200000	130000
Chr01	16640001	16810000	170000
Chr01	17760001	17900000	140000
Chr01	25120001	25240000	120000
Chr01	32130001	32260000	130000
Chr01	36710001	36850000	140000
Chr01	47970001	48470000	500000
Chr01	48900001	49310000	410000
Chr01	49610001	49970000	360000
Chr01	50440001	50540000	100000
Chr01	50900001	51080000	180000
Chr01	51970001	52390000	420000
Chr01	56150001	56260000	110000
Chr01	57930001	58580000	650000
Chr01	61720001	61930000	210000
Chr01	63280001	63560000	280000
Chr01	70720001	70920000	200000
Chr01	73520001	73900000	380000
Chr01	74290001	74510000	220000
Chr01	80990001	81100000	110000
Chr01	81280001	81510000	230000
Chr01	84400001	85010000	610000
Chr01	87800001	88050000	250000
Chr01	88550001	88860000	310000
Chr01	89440001	89700000	260000
Chr01	90170001	90610000	440000
Chr01	91400001	91610000	210000
Chr01	91790001	95440000	3650000
Chr01	108980001	113570000	4590000
Chr01	114320001	114600000	280000
Chr01	115070001	115720000	650000
Chr01	115820001	116050000	230000
Chr01	116550001	116740000	190000
Chr01	117030001	117220000	190000
Chr01	117400001	117590000	190000
Chr01	117870001	118060000	190000
Chr01	118330001	118530000	200000
Chr01	118750001	118960000	210000
Chr01	119230001	119420000	190000
Chr01	119680001	120100000	420000
Chr01	120580001	121040000	460000
Chr01	121500001	122030000	530000
Chr01	135120001	135230000	110000
Chr01	139760001	140130000	370000
Chr01	153020001	153120000	100000
Chr01	155230001	155350000	120000
Chr01	155640001	155840000	200000
Chr01	156910001	157030000	120000
Chr01	163080001	163270000	190000
Chr01	164020001	164180000	160000
Chr01	167100001	167490000	390000
Chr01	169560001	171860000	2300000
Chr01	172150001	172300000	150000
Chr01	173660001	173830000	170000
Chr01	174760001	175340000	580000
Chr01	179320001	180110000	790000
Chr01	191700001	191880000	180000
Chr01	196810001	197410000	600000
Chr01	197670001	198940000	1270000
Chr01	199230001	199450000	220000
Chr01	205410001	205590000	180000
Chr01	206580001	206740000	160000
Chr01	210110001	210300000	190000
Chr01	219950001	220500000	550000
Chr01	225110001	225290000	180000
Chr01	228270001	229010000	740000
Chr01	235860001	236070000	210000
Chr01	245890001	246260000	370000
Chr01	249510001	249930000	420000
Chr01	250800001	250950000	150000
Chr01	253250001	253480000	230000
Chr01	253600001	253700000	100000
Chr01	274490001	275010000	520000
Chr01	275180001	276310000	1130000
Chr01	278090001	278360000	270000
Chr01	281950001	282060000	110000
Chr01	282560001	282670000	110000
Chr01	283060001	283390000	330000
Chr01	283580001	284490000	910000
Chr01	294780001	294890000	110000
Chr01	295610001	295780000	170000
Chr01	299930001	300310000	380000
Chr01	300500001	301310000	810000
Chr01	301580001	301930000	350000
Chr01	302650001	302980000	330000
Chr01	303270001	303430000	160000
Chr01	303610001	304340000	730000
Chr01	305860001	306000000	140000
Chr01	306170001	306360000	190000
Chr01	309000001	309150000	150000
Chr01	309330001	309480000	150000
Chr01	310630001	310790000	160000
Chr01	311970001	312160000	190000
Chr01	312440001	312620000	180000
Chr01	312870001	313140000	270000
Chr01	313260001	313960000	700000
Chr01	314930001	315190000	260000
Chr01	320490001	320640000	150000
Chr01	321490001	322400000	910000
Chr01	322920001	323040000	120000
Chr01	323270001	323750000	480000
Chr01	326790001	327350000	560000
Chr01	327550001	327680000	130000
Chr02	3150001	3270000	120000
Chr02	42210001	42320000	110000
Chr02	42750001	43040000	290000
Chr02	44960001	45210000	250000
Chr02	76880001	77090000	210000
Chr02	77720001	78260000	540000
Chr02	80030001	80190000	160000
Chr02	92080001	92180000	100000
Chr02	95410001	95770000	360000
Chr02	97580001	97700000	120000
Chr02	116530001	116670000	140000
Chr02	123980001	124160000	180000
Chr02	129210001	129410000	200000
Chr02	142210001	142710000	500000
Chr02	143690001	143880000	190000
Chr02	147630001	147760000	130000
Chr02	153250001	153400000	150000
Chr02	153730001	153870000	140000
Chr02	175400001	175550000	150000
Chr03	9470001	9840000	370000
Chr03	11480001	11630000	150000
Chr03	17090001	17320000	230000
Chr03	24100001	24210000	110000
Chr03	35010001	35180000	170000
Chr03	39950001	40110000	160000
Chr03	42260001	42520000	260000
Chr03	51370001	51470000	100000
Chr03	51680001	51790000	110000
Chr03	55090001	55280000	190000
Chr03	56460001	57270000	810000
Chr03	60620001	61270000	650000
Chr03	69960001	70180000	220000
Chr03	72140001	72320000	180000
Chr03	74740001	74950000	210000
Chr03	75240001	75390000	150000
Chr03	82670001	83510000	840000
Chr03	84840001	85260000	420000
Chr03	85380001	85640000	260000
Chr03	87680001	88060000	380000
Chr03	88580001	89020000	440000
Chr03	90840001	90950000	110000
Chr03	91950001	92970000	1020000
Chr03	93090001	94150000	1060000
Chr03	100090001	100430000	340000
Chr03	100580001	100990000	410000
Chr03	101100001	101940000	840000
Chr03	109060001	109190000	130000
Chr03	109600001	109960000	360000
Chr03	110150001	110260000	110000
Chr03	112320001	112460000	140000
Chr03	118930001	119040000	110000
Chr03	124560001	124930000	370000
Chr03	125230001	125390000	160000
Chr03	125810001	125970000	160000
Chr03	130330001	130460000	130000
Chr03	131810001	131910000	100000
Chr03	134030001	134650000	620000
Chr03	134790001	134940000	150000
Chr03	135800001	136110000	310000
Chr03	137280001	137440000	160000
Chr03	137600001	137900000	300000
Chr03	144350001	144540000	190000
Chr03	146600001	147060000	460000
Chr03	150090001	151110000	1020000
Chr03	151500001	151760000	260000
Chr03	152930001	153170000	240000
Chr03	153650001	153850000	200000
Chr03	154400001	154670000	270000
Chr03	156870001	157380000	510000
Chr03	157980001	158770000	790000
Chr03	159220001	159560000	340000
Chr03	161420001	161730000	310000
Chr03	162610001	162740000	130000
Chr03	162930001	163230000	300000
Chr03	168470001	168810000	340000
Chr03	169090001	169280000	190000
Chr03	171910001	172050000	140000
Chr03	182770001	182960000	190000
Chr03	185770001	185910000	140000
Chr03	186070001	186170000	100000
Chr03	188950001	189690000	740000
Chr03	191240001	191340000	100000
Chr03	191440001	191540000	100000
Chr03	195650001	195880000	230000
Chr03	196190001	196340000	150000
Chr03	196540001	196660000	120000
Chr03	197060001	197370000	310000
Chr03	197510001	197650000	140000
Chr03	229240001	229390000	150000
Chr03	229590001	230060000	470000
Chr03	230880001	231120000	240000
Chr03	232020001	232500000	480000
Chr03	238550001	238970000	420000
Chr03	239620001	239810000	190000
Chr03	241480001	241590000	110000
Chr03	243220001	243620000	400000
Chr03	252350001	252550000	200000
Chr03	252700001	253080000	380000
Chr03	263930001	264170000	240000
Chr03	266990001	267420000	430000
Chr03	267550001	267800000	250000
Chr03	271330001	271460000	130000
Chr03	271980001	272270000	290000
Chr04	340001	530000	190000
Chr04	3580001	3870000	290000
Chr04	4570001	4760000	190000
Chr04	34170001	34370000	200000
Chr04	34570001	34780000	210000
Chr04	35150001	35520000	370000
Chr04	35620001	36460000	840000
Chr04	36830001	37390000	560000
Chr04	37890001	38070000	180000
Chr04	38280001	38570000	290000
Chr04	44700001	44860000	160000
Chr04	46580001	46690000	110000
Chr04	49900001	50320000	420000
Chr04	53270001	53400000	130000
Chr04	53510001	53680000	170000
Chr04	54030001	54640000	610000
Chr04	54940001	55380000	440000
Chr04	55540001	56050000	510000
Chr04	65150001	65290000	140000
Chr04	65430001	66470000	1040000
Chr04	73530001	74130000	600000
Chr04	77520001	77650000	130000
Chr04	78480001	78800000	320000
Chr04	78960001	79200000	240000
Chr04	80490001	80830000	340000
Chr04	80970001	81250000	280000
Chr04	81620001	81800000	180000
Chr04	82300001	82670000	370000
Chr04	84610001	85620000	1010000
Chr04	86080001	86330000	250000
Chr04	149500001	149870000	370000
Chr04	155550001	155950000	400000
Chr04	159900001	161040000	1140000
Chr04	179610001	179860000	250000
Chr04	180660001	180840000	180000
Chr04	181460001	181630000	170000
Chr04	181740001	181950000	210000
Chr04	184100001	184220000	120000
Chr04	184350001	184530000	180000
Chr04	184670001	184960000	290000
Chr04	185480001	185650000	170000
Chr04	186010001	186210000	200000
Chr04	186600001	186740000	140000
Chr04	186970001	187160000	190000
Chr04	187300001	187420000	120000
Chr04	188050001	188550000	500000
Chr04	189110001	189440000	330000
Chr04	190000001	190500000	500000
Chr04	193970001	194160000	190000
Chr04	207610001	207940000	330000
Chr04	208250001	208440000	190000
Chr04	208730001	209050000	320000
Chr04	209550001	209740000	190000
Chr04	212150001	215630000	3480000
Chr04	216200001	216460000	260000
Chr04	217100001	217390000	290000
Chr04	220390001	220550000	160000
Chr04	223090001	223300000	210000
Chr04	225800001	225960000	160000
Chr04	230630001	230800000	170000
Chr04	231960001	232090000	130000
Chr04	237580001	237730000	150000
Chr05	10220001	10500000	280000
Chr05	11050001	11210000	160000
Chr05	14340001	14540000	200000
Chr05	20890001	21520000	630000
Chr05	22290001	22500000	210000
Chr05	23970001	24170000	200000
Chr05	25160001	25260000	100000
Chr05	32300001	33260000	960000
Chr05	34700001	34820000	120000
Chr05	35010001	36170000	1160000
Chr05	37220001	37550000	330000
Chr05	38520001	38820000	300000
Chr05	84830001	86070000	1240000
Chr05	86350001	86540000	190000
Chr05	86860001	87050000	190000
Chr05	87940001	88770000	830000
Chr05	89360001	89900000	540000
Chr05	90590001	91050000	460000
Chr05	92150001	92360000	210000
Chr05	95270001	95670000	400000
Chr05	105150001	105930000	780000
Chr05	119820001	120080000	260000
Chr05	120950001	121550000	600000
Chr05	121970001	122300000	330000
Chr05	122540001	122650000	110000
Chr05	123090001	123620000	530000
Chr05	124120001	124490000	370000
Chr05	134870001	135030000	160000
Chr05	143230001	143830000	600000
Chr05	144240001	144380000	140000
Chr05	145670001	145990000	320000
Chr05	149360001	149460000	100000
Chr05	150800001	150900000	100000
Chr05	153620001	153790000	170000
Chr05	156590001	156720000	130000
Chr05	157220001	157340000	120000
Chr05	159590001	159740000	150000
Chr05	160710001	160810000	100000
Chr05	160990001	161090000	100000
Chr05	163050001	163370000	320000
Chr05	164370001	164530000	160000
Chr05	166520001	166710000	190000
Chr05	166950001	167120000	170000
Chr05	167240001	167940000	700000
Chr05	168170001	168460000	290000
Chr05	168600001	168760000	160000
Chr05	169370001	170090000	720000
Chr05	170290001	170480000	190000
Chr05	170650001	171070000	420000
Chr05	178930001	179140000	210000
Chr05	179980001	180250000	270000
Chr05	180720001	181000000	280000
Chr05	188680001	189290000	610000
Chr05	190320001	190510000	190000
Chr05	190860001	190980000	120000
Chr05	191360001	191750000	390000
Chr05	200610001	200740000	130000
Chr05	209610001	209710000	100000
Chr05	211100001	211250000	150000
Chr05	219730001	219850000	120000
Chr05	220030001	220540000	510000
Chr05	225240001	225450000	210000
Chr05	242590001	242800000	210000
Chr05	246450001	246670000	220000
Chr05	247030001	247200000	170000
Chr05	251340001	251560000	220000
Chr06	8550001	8650000	100000
Chr06	12740001	13090000	350000
Chr06	20450001	20630000	180000
Chr06	22550001	23730000	1180000
Chr06	24710001	24910000	200000
Chr06	30780001	30940000	160000
Chr06	33720001	33850000	130000
Chr06	46440001	46620000	180000
Chr06	54420001	54610000	190000
Chr06	63660001	63900000	240000
Chr06	155630001	155780000	150000
Chr06	178920001	179070000	150000
Chr06	181670001	181870000	200000
Chr06	182790001	182920000	130000
Chr06	187130001	187500000	370000
Chr06	189210001	189340000	130000
Chr06	189450001	189590000	140000
Chr06	191420001	191700000	280000
Chr06	191840001	192020000	180000
Chr06	199680001	200030000	350000
Chr06	205460001	205610000	150000
Chr06	205990001	206150000	160000
Chr06	214080001	214310000	230000
Chr06	214450001	214610000	160000
Chr06	215750001	216030000	280000
Chr06	222350001	222470000	120000
Chr06	224260001	224410000	150000
Chr06	230920001	231420000	500000
Chr06	235890001	236060000	170000
Chr06	236190001	236480000	290000
Chr07	14490001	14630000	140000
Chr07	17540001	17840000	300000
Chr07	19000001	19150000	150000
Chr07	22740001	22870000	130000
Chr07	25730001	25910000	180000
Chr07	27080001	27240000	160000
Chr07	28060001	28250000	190000
Chr07	28740001	30020000	1280000
Chr07	30660001	30780000	120000
Chr07	31000001	32180000	1180000
Chr07	32290001	32730000	440000
Chr07	36170001	36360000	190000
Chr07	36640001	37120000	480000
Chr07	37270001	38110000	840000
Chr07	41020001	41190000	170000
Chr07	41320001	41920000	600000
Chr07	48680001	48930000	250000
Chr07	50790001	51110000	320000
Chr07	170010001	170330000	320000
Chr07	170500001	171110000	610000
Chr07	171280001	173110000	1830000
Chr07	188600001	189470000	870000
Chr07	206260001	206430000	170000
Chr07	210630001	210730000	100000
Chr07	210900001	211260000	360000
Chr07	212070001	212300000	230000
Chr07	219090001	219640000	550000
Chr07	220640001	221220000	580000
Chr07	230720001	230830000	110000
Chr07	232170001	232330000	160000
Chr07	233240001	233510000	270000
Chr07	236900001	237200000	300000
Chr08	1230001	1370000	140000
Chr08	3120001	3350000	230000
Chr08	93560001	94440000	880000
Chr08	95010001	95810000	800000
Chr08	100980001	101540000	560000
Chr08	119560001	119690000	130000
Chr08	120220001	120360000	140000
Chr08	120740001	120890000	150000
Chr08	121410001	121510000	100000
Chr08	149220001	149320000	100000
Chr08	149920001	150090000	170000
Chr08	167280001	167450000	170000
Chr08	169150001	169410000	260000
Chr09	9780001	9970000	190000
Chr09	10320001	10590000	270000
Chr09	10780001	10950000	170000
Chr09	17400001	17570000	170000
Chr09	22580001	22690000	110000
Chr09	27420001	29250000	1830000
Chr09	29460001	29670000	210000
Chr09	30160001	30340000	180000
Chr09	30750001	30970000	220000
Chr09	36530001	36720000	190000
Chr09	36910001	37170000	260000
Chr09	40050001	40450000	400000
Chr09	40560001	40860000	300000
Chr09	45590001	45780000	190000
Chr09	46720001	46860000	140000
Chr09	46990001	47270000	280000
Chr09	48770001	49230000	460000
Chr09	49350001	50050000	700000
Chr09	68230001	68610000	380000
Chr09	220810001	221060000	250000
Chr09	221420001	221520000	100000
Chr09	228780001	228970000	190000
Chr09	231660001	231840000	180000
Chr09	243200001	243320000	120000
Chr09	244960001	245120000	160000
Chr09	248250001	248990000	740000
Chr09	249100001	249770000	670000
Chr09	250120001	250350000	230000
Chr09	250530001	250870000	340000
Chr09	251180001	251590000	410000
Chr09	263830001	264090000	260000
Chr09	264710001	266320000	1610000
Chr09	266630001	267440000	810000
Chr10	7780001	8040000	260000
Chr10	9460001	9790000	330000
Chr10	12970001	13130000	160000
Chr10	15340001	15530000	190000
Chr10	34030001	34320000	290000
Chr10	35230001	35330000	100000
Chr10	35640001	35790000	150000
Chr10	36740001	36890000	150000
Chr10	37110001	37210000	100000
Chr10	37390001	38230000	840000
Chr10	48480001	48590000	110000
Chr10	48850001	49010000	160000
Chr10	168290001	169130000	840000
Chr10	169410001	170280000	870000
Chr10	170400001	171040000	640000
Chr10	174540001	174840000	300000
Chr10	174940001	175230000	290000
Chr10	200830001	200990000	160000
Chr10	202500001	202720000	220000
Chr10	206530001	206650000	120000
Chr10	206850001	207020000	170000
Chr11	1630001	1920000	290000
Chr11	7190001	7460000	270000
Chr11	8190001	8470000	280000
Chr11	10750001	11000000	250000
Chr11	50540001	50640000	100000
Chr11	159840001	159940000	100000
Chr11	160910001	161010000	100000
Chr11	161610001	161860000	250000
Chr11	162790001	162980000	190000
Chr11	178390001	178750000	360000
Chr11	188960001	189590000	630000
Chr11	189690001	189800000	110000
Chr11	189960001	190350000	390000
Chr11	199750001	199870000	120000
Chr11	209610001	209800000	190000
Chr11	226290001	226760000	470000
Chr11	228160001	228420000	260000
Chr11	230060001	230390000	330000
Chr11	231400001	231680000	280000
Chr11	232730001	232970000	240000
Chr11	238140001	238360000	220000
Chr11	245830001	246010000	180000
Chr11	253100001	253250000	150000
Chr11	256660001	256870000	210000
Chr11	266380001	266550000	170000
Chr12	6220001	6360000	140000
Chr12	6510001	6850000	340000
Chr12	10500001	10990000	490000
Chr12	14620001	14750000	130000
Chr12	20030001	20150000	120000
Chr12	20430001	20640000	210000
Chr12	21750001	22010000	260000
Chr12	31150001	31440000	290000
Chr12	31840001	32120000	280000
Chr12	32610001	32880000	270000
Chr12	47290001	47390000	100000
Chr12	47550001	47690000	140000
Chr12	55990001	56180000	190000
Chr12	58270001	58550000	280000
Chr12	59110001	59300000	190000
Chr12	142890001	143000000	110000
Chr12	154630001	154900000	270000
Chr12	155100001	155290000	190000
Chr12	155730001	155920000	190000
Chr12	156190001	156360000	170000
Chr12	156550001	156650000	100000
Chr12	156800001	156900000	100000
Chr12	157580001	157680000	100000
Chr12	195870001	196340000	470000
Chr12	198840001	198990000	150000
Chr12	201430001	201870000	440000
Chr12	205480001	206070000	590000
Chr12	206880001	207030000	150000
Chr12	207390001	207640000	250000
Chr12	213700001	213850000	150000
Chr12	218840001	219240000	400000
Chr12	222760001	222960000	200000
Chr12	239880001	240060000	180000
Chr12	244400001	244690000	290000
Chr12	244790001	245020000	230000
Chr12	245210001	246140000	930000
