# Supplementary material for: Genomes of cultivated and wild Capsicum species provide insights into pepper domestication and population differentiation
Source: Nat Commun. 2023 Sep 7;14:5487. doi: 10.1038/s41467-023-41251-4 (PMC10484947; doi:10.1038/s41467-023-41251-4)
Supplement: Supplementary file 10 — Supplementary Data 7 [file 41467_2023_41251_MOESM10_ESM.xlsx]

## Sheet: Sheet1
Supplementary Data 7. Putative selective sweeps during the domestication of C. baccatum var. pendulum.
Chromsome	Start	End	Size
Chr01	11900001	12020000	120000
Chr01	14890001	15050000	160000
Chr01	15830001	16020000	190000
Chr01	19340001	19440000	100000
Chr01	25810001	25930000	120000
Chr01	42890001	43330000	440000
Chr01	44280001	44610000	330000
Chr01	45230001	45430000	200000
Chr01	46340001	46540000	200000
Chr01	82880001	83140000	260000
Chr01	92400001	92710000	310000
Chr01	106490001	107010000	520000
Chr01	107170001	107320000	150000
Chr01	108110001	108510000	400000
Chr01	121310001	121480000	170000
Chr01	122370001	122830000	460000
Chr01	133390001	134320000	930000
Chr01	135460001	135610000	150000
Chr01	135730001	135950000	220000
Chr01	137370001	137480000	110000
Chr01	137840001	137970000	130000
Chr01	138390001	138620000	230000
Chr01	138900001	139000000	100000
Chr01	140040001	140250000	210000
Chr01	142550001	142680000	130000
Chr01	145840001	146030000	190000
Chr01	147280001	147650000	370000
Chr01	148430001	148580000	150000
Chr01	149310001	149610000	300000
Chr01	149770001	150030000	260000
Chr01	150410001	150960000	550000
Chr01	151740001	151850000	110000
Chr01	152350001	152540000	190000
Chr01	153010001	153110000	100000
Chr01	155610001	155970000	360000
Chr01	156280001	156400000	120000
Chr01	157610001	157730000	120000
Chr01	158320001	158440000	120000
Chr01	159650001	159750000	100000
Chr01	160240001	160370000	130000
Chr01	160960001	161160000	200000
Chr01	163040001	163140000	100000
Chr01	164370001	164520000	150000
Chr01	166530001	166840000	310000
Chr01	166980001	167640000	660000
Chr01	167750001	168050000	300000
Chr01	193290001	193530000	240000
Chr01	202720001	202840000	120000
Chr01	210100001	210290000	190000
Chr01	215170001	215430000	260000
Chr01	215830001	216040000	210000
Chr01	216920001	217840000	920000
Chr01	223590001	223860000	270000
Chr01	227650001	228110000	460000
Chr01	235220001	235420000	200000
Chr01	235530001	235780000	250000
Chr01	236180001	236870000	690000
Chr01	280280001	280470000	190000
Chr01	295020001	295320000	300000
Chr01	302510001	302640000	130000
Chr01	309420001	309540000	120000
Chr01	318980001	319080000	100000
Chr01	322450001	322640000	190000
Chr02	550001	1150000	600000
Chr02	6340001	6470000	130000
Chr02	6630001	7280000	650000
Chr02	7750001	7890000	140000
Chr02	16090001	16200000	110000
Chr02	16520001	16670000	150000
Chr02	17680001	18620000	940000
Chr02	18860001	18960000	100000
Chr02	19250001	21630000	2380000
Chr02	21810001	22560000	750000
Chr02	22910001	23100000	190000
Chr02	23230001	23450000	220000
Chr02	23570001	23810000	240000
Chr02	24110001	24290000	180000
Chr02	25260001	25620000	360000
Chr02	25970001	26360000	390000
Chr02	26940001	27130000	190000
Chr02	28380001	28730000	350000
Chr02	29590001	29800000	210000
Chr02	29910001	30250000	340000
Chr02	31690001	31930000	240000
Chr02	32630001	32740000	110000
Chr02	33170001	33930000	760000
Chr02	34100001	34340000	240000
Chr02	34720001	35100000	380000
Chr02	35730001	36590000	860000
Chr02	36900001	37030000	130000
Chr02	37890001	38270000	380000
Chr02	38620001	38960000	340000
Chr02	39190001	40070000	880000
Chr02	40320001	40780000	460000
Chr02	40890001	41220000	330000
Chr02	42340001	42680000	340000
Chr02	42920001	43070000	150000
Chr02	43200001	43500000	300000
Chr02	43650001	44060000	410000
Chr02	46140001	46770000	630000
Chr02	46970001	47070000	100000
Chr02	47170001	47430000	260000
Chr02	48070001	48200000	130000
Chr02	48530001	49010000	480000
Chr02	49160001	49350000	190000
Chr02	50270001	50370000	100000
Chr02	51410001	51940000	530000
Chr02	52120001	52400000	280000
Chr02	52820001	53210000	390000
Chr02	53360001	54030000	670000
Chr02	54150001	54440000	290000
Chr02	54690001	55780000	1090000
Chr02	56200001	56870000	670000
Chr02	57030001	57340000	310000
Chr02	57500001	57600000	100000
Chr02	58120001	58230000	110000
Chr02	58560001	58730000	170000
Chr02	59150001	59350000	200000
Chr02	59500001	60430000	930000
Chr02	60550001	60860000	310000
Chr02	66780001	66910000	130000
Chr02	67070001	67180000	110000
Chr02	67360001	67490000	130000
Chr02	69610001	69810000	200000
Chr02	71200001	71320000	120000
Chr02	71420001	71530000	110000
Chr02	72420001	72700000	280000
Chr02	73550001	73650000	100000
Chr02	73810001	74150000	340000
Chr02	74520001	74640000	120000
Chr02	79860001	80020000	160000
Chr02	80150001	80250000	100000
Chr02	90520001	90940000	420000
Chr02	98810001	99140000	330000
Chr02	108750001	108950000	200000
Chr02	114130001	114230000	100000
Chr02	114400001	114710000	310000
Chr02	115900001	116010000	110000
Chr02	130830001	131020000	190000
Chr02	134300001	134470000	170000
Chr03	74490001	74650000	160000
Chr03	74990001	75100000	110000
Chr03	76300001	76530000	230000
Chr03	78800001	78950000	150000
Chr03	83080001	83330000	250000
Chr03	83850001	84010000	160000
Chr03	85060001	85300000	240000
Chr03	85540001	85700000	160000
Chr03	86000001	86160000	160000
Chr03	86500001	86960000	460000
Chr03	87320001	87450000	130000
Chr03	87730001	87990000	260000
Chr03	88430001	89090000	660000
Chr03	89680001	90040000	360000
Chr03	90460001	90650000	190000
Chr03	90890001	91260000	370000
Chr03	91630001	91790000	160000
Chr03	91930001	92260000	330000
Chr03	92510001	92630000	120000
Chr03	93550001	94020000	470000
Chr03	94330001	94520000	190000
Chr03	95220001	95480000	260000
Chr03	96370001	96490000	120000
Chr03	97040001	97430000	390000
Chr03	98080001	98270000	190000
Chr03	100220001	100410000	190000
Chr03	101100001	101270000	170000
Chr03	101690001	101930000	240000
Chr03	103750001	103850000	100000
Chr03	104060001	104280000	220000
Chr03	104830001	105140000	310000
Chr03	105270001	105570000	300000
Chr03	106250001	106840000	590000
Chr03	107240001	107700000	460000
Chr03	107820001	108300000	480000
Chr03	108430001	108850000	420000
Chr03	109300001	109500000	200000
Chr03	109610001	109860000	250000
Chr03	112180001	112440000	260000
Chr03	112570001	112760000	190000
Chr03	114400001	115090000	690000
Chr03	115230001	115450000	220000
Chr03	116190001	116640000	450000
Chr03	117600001	117910000	310000
Chr03	118260001	118610000	350000
Chr03	118860001	119720000	860000
Chr03	119880001	120060000	180000
Chr03	120280001	120420000	140000
Chr03	121540001	122240000	700000
Chr03	123140001	123350000	210000
Chr03	124390001	124610000	220000
Chr03	210150001	210470000	320000
Chr03	238230001	238430000	200000
Chr03	238540001	239330000	790000
Chr03	240260001	240990000	730000
Chr03	241470001	242010000	540000
Chr03	251450001	251580000	130000
Chr04	40270001	40390000	120000
Chr04	44160001	44260000	100000
Chr04	60260001	60750000	490000
Chr04	62880001	62980000	100000
Chr04	73200001	74540000	1340000
Chr04	80490001	80830000	340000
Chr04	223240001	223430000	190000
Chr04	223650001	223990000	340000
Chr04	224230001	224330000	100000
Chr05	9360001	9510000	150000
Chr05	10070001	10200000	130000
Chr05	28750001	28880000	130000
Chr05	29160001	29260000	100000
Chr05	29770001	29930000	160000
Chr05	31190001	31470000	280000
Chr05	33320001	33480000	160000
Chr05	36480001	36990000	510000
Chr05	37330001	37520000	190000
Chr05	40720001	41040000	320000
Chr05	53520001	53620000	100000
Chr05	55730001	56290000	560000
Chr05	61550001	61680000	130000
Chr05	88150001	88260000	110000
Chr05	89140001	89290000	150000
Chr05	125060001	125160000	100000
Chr05	139090001	139220000	130000
Chr05	142040001	142600000	560000
Chr05	145740001	145840000	100000
Chr05	146140001	146260000	120000
Chr05	149170001	149360000	190000
Chr05	150230001	150510000	280000
Chr05	150940001	151320000	380000
Chr05	152470001	152740000	270000
Chr05	153500001	153610000	110000
Chr05	154290001	154460000	170000
Chr05	155170001	155470000	300000
Chr05	157280001	157380000	100000
Chr05	163940001	164180000	240000
Chr05	164330001	164660000	330000
Chr05	164920001	166250000	1330000
Chr05	167300001	167400000	100000
Chr05	168330001	168450000	120000
Chr05	168850001	169380000	530000
Chr05	169890001	170850000	960000
Chr05	185140001	185390000	250000
Chr05	186440001	186540000	100000
Chr05	186840001	187150000	310000
Chr05	200640001	201320000	680000
Chr05	201620001	202140000	520000
Chr05	203650001	203800000	150000
Chr05	205400001	205640000	240000
Chr05	206250001	206520000	270000
Chr05	210430001	210650000	220000
Chr05	226350001	226680000	330000
Chr05	227950001	228470000	520000
Chr05	228750001	228910000	160000
Chr05	229670001	229930000	260000
Chr05	231810001	232430000	620000
Chr05	245950001	246080000	130000
Chr06	13250001	13370000	120000
Chr06	38000001	38130000	130000
Chr06	47270001	47490000	220000
Chr06	56360001	56520000	160000
Chr06	63390001	63520000	130000
Chr06	75160001	75310000	150000
Chr06	79250001	79400000	150000
Chr06	80180001	80280000	100000
Chr06	84920001	85490000	570000
Chr06	86840001	87090000	250000
Chr06	88180001	88300000	120000
Chr06	89470001	89590000	120000
Chr06	98390001	98580000	190000
Chr06	108800001	108970000	170000
Chr06	110830001	111090000	260000
Chr06	112990001	113180000	190000
Chr06	118920001	119020000	100000
Chr06	120040001	120190000	150000
Chr06	120880001	121090000	210000
Chr06	123500001	123630000	130000
Chr06	126510001	126700000	190000
Chr06	137720001	137820000	100000
Chr06	138670001	138910000	240000
Chr06	139360001	139560000	200000
Chr06	145730001	145850000	120000
Chr06	146470001	146570000	100000
Chr06	149920001	150330000	410000
Chr06	151080001	151230000	150000
Chr06	152150001	152250000	100000
Chr06	156620001	156720000	100000
Chr06	157100001	157680000	580000
Chr06	158980001	159250000	270000
Chr06	159610001	159880000	270000
Chr06	160850001	161550000	700000
Chr06	161770001	162430000	660000
Chr06	162540001	162920000	380000
Chr06	163320001	163480000	160000
Chr06	164240001	164720000	480000
Chr06	164940001	166440000	1500000
Chr06	167460001	167880000	420000
Chr06	168640001	169030000	390000
Chr06	169160001	169400000	240000
Chr06	169770001	170420000	650000
Chr06	170540001	170770000	230000
Chr06	171270001	171520000	250000
Chr06	171840001	171990000	150000
Chr06	172230001	172940000	710000
Chr06	173100001	173710000	610000
Chr06	174110001	174240000	130000
Chr06	176080001	176190000	110000
Chr06	198380001	198530000	150000
Chr06	199220001	199400000	180000
Chr06	199680001	200460000	780000
Chr06	200720001	200980000	260000
Chr06	201310001	201420000	110000
Chr06	204950001	205170000	220000
Chr06	205440001	205670000	230000
Chr06	205910001	206010000	100000
Chr06	206140001	206250000	110000
Chr06	213130001	213290000	160000
Chr06	213440001	213550000	110000
Chr06	214060001	214160000	100000
Chr06	214780001	215220000	440000
Chr06	215740001	216100000	360000
Chr06	216230001	216330000	100000
Chr06	221950001	222050000	100000
Chr06	222350001	222550000	200000
Chr06	224220001	224680000	460000
Chr06	241830001	242170000	340000
Chr07	3420001	3590000	170000
Chr07	12140001	12280000	140000
Chr07	12420001	12550000	130000
Chr07	23980001	24080000	100000
Chr07	37290001	37580000	290000
Chr07	47180001	47300000	120000
Chr07	48530001	48860000	330000
Chr07	50890001	51060000	170000
Chr07	51720001	51860000	140000
Chr07	56110001	56490000	380000
Chr07	56630001	56780000	150000
Chr07	56970001	57420000	450000
Chr07	58040001	58180000	140000
Chr07	58290001	58680000	390000
Chr07	58810001	59520000	710000
Chr07	60040001	60920000	880000
Chr07	61030001	61340000	310000
Chr07	61630001	61970000	340000
Chr07	62410001	62830000	420000
Chr07	63630001	63830000	200000
Chr07	64080001	64690000	610000
Chr07	65430001	65750000	320000
Chr07	65900001	66270000	370000
Chr07	67020001	67360000	340000
Chr07	67650001	68500000	850000
Chr07	69910001	70340000	430000
Chr07	71610001	71780000	170000
Chr07	72030001	72220000	190000
Chr07	72510001	73170000	660000
Chr07	74120001	74640000	520000
Chr07	74880001	75730000	850000
Chr07	75940001	76560000	620000
Chr07	78000001	78350000	350000
Chr07	78470001	79780000	1310000
Chr07	79960001	80150000	190000
Chr07	81540001	81800000	260000
Chr07	82340001	83100000	760000
Chr07	83400001	84820000	1420000
Chr07	85440001	85920000	480000
Chr07	86090001	86300000	210000
Chr07	86530001	86870000	340000
Chr07	87200001	87390000	190000
Chr07	87850001	88110000	260000
Chr07	89010001	89210000	200000
Chr07	89590001	90230000	640000
Chr07	90360001	90660000	300000
Chr07	91130001	91730000	600000
Chr07	92050001	92360000	310000
Chr07	93100001	93600000	500000
Chr07	93740001	94360000	620000
Chr07	95030001	95450000	420000
Chr07	96070001	96500000	430000
Chr07	96980001	97440000	460000
Chr07	97550001	97730000	180000
Chr07	98270001	98630000	360000
Chr07	99410001	99840000	430000
Chr07	100070001	100200000	130000
Chr07	101370001	101520000	150000
Chr07	102250001	103090000	840000
Chr07	103440001	103710000	270000
Chr07	103850001	104150000	300000
Chr07	104350001	104940000	590000
Chr07	105160001	105460000	300000
Chr07	105910001	106120000	210000
Chr07	106310001	106430000	120000
Chr07	106790001	107040000	250000
Chr07	107260001	108130000	870000
Chr07	108840001	109450000	610000
Chr07	109560001	110030000	470000
Chr07	110720001	110920000	200000
Chr07	111110001	111270000	160000
Chr07	111910001	112850000	940000
Chr07	113130001	114070000	940000
Chr07	116010001	116180000	170000
Chr07	117930001	118270000	340000
Chr07	119280001	119840000	560000
Chr07	122220001	123230000	1010000
Chr07	128000001	128140000	140000
Chr07	128310001	128510000	200000
Chr07	128910001	129090000	180000
Chr07	129200001	129350000	150000
Chr07	131830001	132400000	570000
Chr07	133390001	133580000	190000
Chr07	133820001	134160000	340000
Chr07	134390001	134610000	220000
Chr07	135620001	135870000	250000
Chr07	136040001	136180000	140000
Chr07	136340001	136440000	100000
Chr07	136570001	137190000	620000
Chr07	137950001	138170000	220000
Chr07	139970001	140170000	200000
Chr07	142170001	142380000	210000
Chr07	142710001	142930000	220000
Chr07	143330001	143910000	580000
Chr07	145220001	145580000	360000
Chr07	145720001	146050000	330000
Chr07	146270001	146490000	220000
Chr07	147050001	147510000	460000
Chr07	148060001	148650000	590000
Chr07	150060001	150160000	100000
Chr07	150280001	150420000	140000
Chr07	150650001	150870000	220000
Chr07	150990001	151240000	250000
Chr07	153560001	153790000	230000
Chr07	155380001	155700000	320000
Chr07	156680001	157340000	660000
Chr07	158930001	159120000	190000
Chr07	159480001	159740000	260000
Chr07	160220001	160500000	280000
Chr07	160620001	160770000	150000
Chr07	162730001	163240000	510000
Chr07	163610001	163710000	100000
Chr07	163900001	164100000	200000
Chr07	165880001	166020000	140000
Chr07	166210001	166350000	140000
Chr07	166740001	167230000	490000
Chr07	167370001	167530000	160000
Chr07	167640001	168020000	380000
Chr07	168190001	168300000	110000
Chr07	170530001	170950000	420000
Chr07	176600001	176730000	130000
Chr07	187720001	187850000	130000
Chr07	193570001	193870000	300000
Chr07	195160001	195570000	410000
Chr07	196560001	196660000	100000
Chr07	196820001	196970000	150000
Chr07	197460001	197700000	240000
Chr07	200080001	200300000	220000
Chr07	215590001	215730000	140000
Chr07	243220001	243570000	350000
Chr08	107740001	107930000	190000
Chr08	108390001	108950000	560000
Chr08	109360001	109620000	260000
Chr08	109980001	110080000	100000
Chr08	132450001	132590000	140000
Chr08	143870001	144000000	130000
Chr08	152290001	152390000	100000
Chr09	36010001	36150000	140000
Chr09	38680001	38810000	130000
Chr09	129200001	129830000	630000
Chr09	147210001	147700000	490000
Chr09	147800001	148000000	200000
Chr09	148100001	148200000	100000
Chr09	148660001	148800000	140000
Chr09	149200001	149860000	660000
Chr09	150450001	150880000	430000
Chr09	151510001	151940000	430000
Chr09	152520001	152650000	130000
Chr09	153090001	153280000	190000
Chr09	154950001	155120000	170000
Chr09	155420001	155580000	160000
Chr09	156490001	156600000	110000
Chr09	157210001	157320000	110000
Chr09	157860001	157990000	130000
Chr09	158470001	158620000	150000
Chr09	166010001	166130000	120000
Chr09	166610001	166760000	150000
Chr09	167360001	167530000	170000
Chr09	167700001	167830000	130000
Chr09	168080001	168180000	100000
Chr09	168340001	168530000	190000
Chr09	168960001	169430000	470000
Chr09	169890001	170060000	170000
Chr09	172230001	172560000	330000
Chr09	178970001	179080000	110000
Chr09	179390001	179520000	130000
Chr09	179920001	180110000	190000
Chr09	180240001	180410000	170000
Chr09	180620001	180730000	110000
Chr09	180830001	181250000	420000
Chr09	183910001	184030000	120000
Chr09	193560001	193910000	350000
Chr09	195130001	195410000	280000
Chr09	195540001	195860000	320000
Chr09	196350001	196460000	110000
Chr09	200550001	200760000	210000
Chr09	204110001	204220000	110000
Chr09	205830001	206050000	220000
Chr09	212040001	212210000	170000
Chr09	219980001	220450000	470000
Chr09	220810001	221720000	910000
Chr09	222120001	222520000	400000
Chr09	223120001	223250000	130000
Chr09	223830001	224130000	300000
Chr09	226430001	227080000	650000
Chr09	227540001	227820000	280000
Chr09	231110001	231240000	130000
Chr09	232300001	232480000	180000
Chr09	237340001	237550000	210000
Chr09	253650001	253810000	160000
Chr09	262280001	262380000	100000
Chr09	262620001	262890000	270000
Chr09	275880001	276010000	130000
Chr10	30790001	30900000	110000
Chr10	37180001	37710000	530000
Chr10	114680001	115020000	340000
Chr10	118400001	118510000	110000
Chr10	118870001	119130000	260000
Chr10	129670001	129770000	100000
Chr10	144050001	144300000	250000
Chr10	144590001	144900000	310000
Chr10	147060001	147310000	250000
Chr10	147630001	148630000	1000000
Chr10	176200001	176390000	190000
Chr10	179390001	180150000	760000
Chr10	180440001	180620000	180000
Chr10	180790001	181320000	530000
Chr10	181620001	182140000	520000
Chr10	183170001	183530000	360000
Chr10	183840001	184090000	250000
Chr10	184430001	184630000	200000
Chr10	184960001	185060000	100000
Chr10	185340001	185510000	170000
Chr10	187930001	188160000	230000
Chr10	189310001	189410000	100000
Chr10	204300001	204490000	190000
Chr11	15630001	15790000	160000
Chr11	46960001	47150000	190000
Chr11	47270001	47490000	220000
Chr11	47770001	48630000	860000
Chr11	51110001	51230000	120000
Chr11	55150001	55270000	120000
Chr11	55470001	55580000	110000
Chr11	55870001	56130000	260000
Chr11	57010001	57480000	470000
Chr11	57750001	57860000	110000
Chr11	59290001	59480000	190000
Chr11	59840001	60160000	320000
Chr11	60280001	60560000	280000
Chr11	62320001	62470000	150000
Chr11	62680001	62830000	150000
Chr11	65530001	66070000	540000
Chr11	85580001	85690000	110000
Chr11	86170001	86450000	280000
Chr11	92570001	92670000	100000
Chr11	93020001	93230000	210000
Chr11	131930001	132140000	210000
Chr11	138270001	138410000	140000
Chr11	138940001	139070000	130000
Chr11	193250001	193420000	170000
Chr11	201270001	201500000	230000
Chr11	201600001	201700000	100000
Chr11	202710001	202810000	100000
Chr11	203030001	203310000	280000
Chr11	203820001	203970000	150000
Chr11	206870001	207010000	140000
Chr11	211910001	212010000	100000
Chr11	214250001	214380000	130000
Chr11	218000001	218110000	110000
Chr11	218210001	218610000	400000
Chr11	223790001	224000000	210000
Chr11	224360001	224490000	130000
Chr11	224740001	224900000	160000
Chr11	248790001	249060000	270000
Chr12	8710001	8810000	100000
Chr12	9400001	9590000	190000
Chr12	20160001	20270000	110000
Chr12	21500001	21630000	130000
Chr12	34530001	34770000	240000
Chr12	42490001	42800000	310000
Chr12	47140001	47380000	240000
Chr12	122300001	122430000	130000
Chr12	127880001	128080000	200000
Chr12	129050001	129150000	100000
Chr12	131760001	132360000	600000
Chr12	132580001	132900000	320000
Chr12	133140001	133270000	130000
Chr12	134910001	135110000	200000
Chr12	135230001	135370000	140000
Chr12	135860001	136180000	320000
Chr12	136480001	136740000	260000
Chr12	137090001	137280000	190000
Chr12	137880001	137990000	110000
Chr12	138250001	138390000	140000
Chr12	138570001	138800000	230000
Chr12	139800001	140050000	250000
Chr12	140230001	140680000	450000
Chr12	141510001	141680000	170000
Chr12	141860001	142290000	430000
Chr12	142430001	143360000	930000
Chr12	146590001	146730000	140000
Chr12	152320001	152520000	200000
Chr12	153810001	153930000	120000
Chr12	155640001	155830000	190000
Chr12	157970001	158180000	210000
Chr12	158630001	158830000	200000
Chr12	158980001	159200000	220000
Chr12	161950001	162050000	100000
Chr12	169470001	169690000	220000
Chr12	177180001	177380000	200000
