# Supplementary material for: Genomes of cultivated and wild Capsicum species provide insights into pepper domestication and population differentiation
Source: Nat Commun. 2023 Sep 7;14:5487. doi: 10.1038/s41467-023-41251-4 (PMC10484947; doi:10.1038/s41467-023-41251-4)
Supplement: Supplementary file 11 — Supplementary Data 8 [file 41467_2023_41251_MOESM11_ESM.xlsx]

## Sheet: Sheet1
Supplementary Data 8. Genes/QTLs related to fruit size, shape and pungency in domestication sweeps of C. annuum var. annuum and C. baccatum var. pendulum.
Group	Gene ID	Name	Chr	Start	End	Description	Trait	References
C. annuum var. annuum	Caz01g14170	AT	Chr01	56220051	56226658	S-acyltransferase	Pungency	Qin et al. (2014). Whole-genome sequencing of cultivated and wild peppers provides insights into Capsicum domestication and specialization. Proc. Natl. Acad. Sci. U. S. A. 111:5135–5140.
C. annuum var. annuum	Caz01g16400	CCR	Chr01	70791383	70801837	Cinnamoyl-CoA reductase 1	Pungency	Qin et al. (2014). Whole-genome sequencing of cultivated and wild peppers provides insights into Capsicum domestication and specialization. Proc. Natl. Acad. Sci. U. S. A. 111:5135–5140.
C. annuum var. annuum	Caz01g17970	C3H	Chr01	88786142	88796486	p-Coumaroyl shikimate/ quinate 3-hydroxylase	Pungency	Qin et al. (2014). Whole-genome sequencing of cultivated and wild peppers provides insights into Capsicum domestication and specialization. Proc. Natl. Acad. Sci. U. S. A. 111:5135–5140.
C. annuum var. annuum	Caz01g19410	AT	Chr01	112359817	112361835	O-acyltransferase	Pungency	Qin et al. (2014). Whole-genome sequencing of cultivated and wild peppers provides insights into Capsicum domestication and specialization. Proc. Natl. Acad. Sci. U. S. A. 111:5135–5140.
C. annuum var. annuum	Caz01g19710	BCKDH E1β	Chr01	120142008	120165450	β-Ketoacid decarboxylase E1β	Pungency	Qin et al. (2014). Whole-genome sequencing of cultivated and wild peppers provides insights into Capsicum domestication and specialization. Proc. Natl. Acad. Sci. U. S. A. 111:5135–5140.
C. annuum var. annuum	Caz01g24960	ATF	Chr01	197954550	197955617	Aminotransferase	Pungency	Qin et al. (2014). Whole-genome sequencing of cultivated and wild peppers provides insights into Capsicum domestication and specialization. Proc. Natl. Acad. Sci. U. S. A. 111:5135–5140.
C. annuum var. annuum	Caz01g26180	AT4	Chr01	206685917	206689292	Acyl transferase 4	Pungency	Qin et al. (2014). Whole-genome sequencing of cultivated and wild peppers provides insights into Capsicum domestication and specialization. Proc. Natl. Acad. Sci. U. S. A. 111:5135–5140.
C. annuum var. annuum	Caz01g26200	ATF	Chr01	206710161	206717475	Aminotransferase	Pungency	Qin et al. (2014). Whole-genome sequencing of cultivated and wild peppers provides insights into Capsicum domestication and specialization. Proc. Natl. Acad. Sci. U. S. A. 111:5135–5140.
C. annuum var. annuum	Caz01g31480	ACL	Chr01	253353960	253358981	Acyl carrier protein	Pungency	Qin et al. (2014). Whole-genome sequencing of cultivated and wild peppers provides insights into Capsicum domestication and specialization. Proc. Natl. Acad. Sci. U. S. A. 111:5135–5140.
C. annuum var. annuum	Caz01g35110	HCD	Chr01	274591819	274592653	3-hydroxyacyl-CoA dehydrogenase	Pungency	Qin et al. (2014). Whole-genome sequencing of cultivated and wild peppers provides insights into Capsicum domestication and specialization. Proc. Natl. Acad. Sci. U. S. A. 111:5135–5140.
C. annuum var. annuum	Caz01g35180	CAD	Chr01	276072230	276087106	Cinnamyl-alcohol dehydrogenase	Pungency	Qin et al. (2014). Whole-genome sequencing of cultivated and wild peppers provides insights into Capsicum domestication and specialization. Proc. Natl. Acad. Sci. U. S. A. 111:5135–5140.
C. annuum var. annuum	Caz01g35570	CCR	Chr01	281988487	281989092	Cinnamoyl-CoA reductase 1	Pungency	Qin et al. (2014). Whole-genome sequencing of cultivated and wild peppers provides insights into Capsicum domestication and specialization. Proc. Natl. Acad. Sci. U. S. A. 111:5135–5140.
C. annuum var. annuum	Caz01g37050	AHRI	Chr01	304256055	304266555	Acetohydroxyacid reductoisomerase	Pungency	Qin et al. (2014). Whole-genome sequencing of cultivated and wild peppers provides insights into Capsicum domestication and specialization. Proc. Natl. Acad. Sci. U. S. A. 111:5135–5140.
C. annuum var. annuum	Caz02g04370	KAS	Chr02	77893873	77900041	3-ketoacyl-CoA synthase	Pungency	Qin et al. (2014). Whole-genome sequencing of cultivated and wild peppers provides insights into Capsicum domestication and specialization. Proc. Natl. Acad. Sci. U. S. A. 111:5135–5140.
C. annuum var. annuum	Caz03g05670	HCT	Chr03	9451499	9457172	Hydroxycinnamoyl transferase	Pungency	Qin et al. (2014). Whole-genome sequencing of cultivated and wild peppers provides insights into Capsicum domestication and specialization. Proc. Natl. Acad. Sci. U. S. A. 111:5135–5140.
C. annuum var. annuum	Caz03g05690	ATF	Chr03	9510111	9511577	Aminotransferase	Pungency	Qin et al. (2014). Whole-genome sequencing of cultivated and wild peppers provides insights into Capsicum domestication and specialization. Proc. Natl. Acad. Sci. U. S. A. 111:5135–5140.
C. annuum var. annuum	Caz03g22890	ATF	Chr03	90942672	90946383	Aminotransferase	Pungency	Qin et al. (2014). Whole-genome sequencing of cultivated and wild peppers provides insights into Capsicum domestication and specialization. Proc. Natl. Acad. Sci. U. S. A. 111:5135–5140.
C. annuum var. annuum	Caz03g25590	ALS1	Chr03	157949822	157987522	Acetolactate synthase small subunit 1	Pungency	Qin et al. (2014). Whole-genome sequencing of cultivated and wild peppers provides insights into Capsicum domestication and specialization. Proc. Natl. Acad. Sci. U. S. A. 111:5135–5140.
C. annuum var. annuum	-	FT3.1	Chr03	-	-	-	Fruit shape	Chunthawodtiporn et al. (2018). Quantitative trait loci controlling fruit size and other horticultural traits in bell pepper (Capsicum annuum). The Plant Genome, 11(1), 160125. https://doi.org/10.3835/plantgenome2016.12.0125
C. annuum var. annuum	-	fs3.1	Chr03	-	-	-	Fruit shape	Chaim et al. (2003). fs3.1: A major fruit shape QTL conserved in Capsicum. Genome, 46(1), 1–9. https://doi.org/10.1139/g02-096
C. annuum var. annuum	-	Han3.1	Chr03	-	-	-	Fruit weight	Hill et al. (2017). Regions underlying population structure and the genomics of organ size determination in Capsicum annuum. The Plant Genome, 10(3), 1–14. https://doi.org/10.3835/plantgenome2017.03.0026
C. annuum var. annuum	Caz04g13960	CCR	Chr04	65997643	66004736	NADPH--cytochrome P450 reductase	Pungency	Qin et al. (2014). Whole-genome sequencing of cultivated and wild peppers provides insights into Capsicum domestication and specialization. Proc. Natl. Acad. Sci. U. S. A. 111:5135–5140.
C. annuum var. annuum	Caz04g15400	CM	Chr04	86293487	86325696	Chorismate mutase	Pungency	Qin et al. (2014). Whole-genome sequencing of cultivated and wild peppers provides insights into Capsicum domestication and specialization. Proc. Natl. Acad. Sci. U. S. A. 111:5135–5140.
C. annuum var. annuum	-	FT4.1	Chr04	-	-	-	Fruit shape	Chunthawodtiporn et al. (2018). Quantitative trait loci controlling fruit size and other horticultural traits in bell pepper (Capsicum annuum). The Plant Genome, 11(1), 160125. https://doi.org/10.3835/plantgenome2016.12.0125
C. annuum var. annuum	Caz05g07640	PDH E1β	Chr05	35815236	35819787	Pyruvate dehydrogenase E1 component subunit beta-3	Pungency	Qin et al. (2014). Whole-genome sequencing of cultivated and wild peppers provides insights into Capsicum domestication and specialization. Proc. Natl. Acad. Sci. U. S. A. 111:5135–5140.
C. annuum var. annuum	Caz05g11890	ENR	Chr05	143324615	143357256	Enoyl-CoA hydratase/isomerase	Pungency	Qin et al. (2014). Whole-genome sequencing of cultivated and wild peppers provides insights into Capsicum domestication and specialization. Proc. Natl. Acad. Sci. U. S. A. 111:5135–5140.
C. annuum var. annuum	Wpf5	Wpf5	Chr05	200545072	200547663	Weight per fruit	Fruit weight	Wu et al. (2019). Genome-wide correlation of 36 agronomic traits in the 287 pepper (Capsicum) accessions obtained from the SLAF-seq-based GWAS. Int. J. Mol. Sci. 20:5675.
C. annuum var. annuum	Caz06g07310	Ovate	Chr06	12881903	12882522	Ovate protein family	Fruit shape	Wu et al. (2018). A common genetic mechanism underlies morphological diversity in fruits and other plant organs. Nature Communications, 9(1), 4734. https://doi.org/10.1038/s41467-018-07216-8
C. annuum var. annuum	Caz06g11150	ENR	Chr06	22680271	22682072	Enoyl-CoA hydratase/isomerase	Pungency	Qin et al. (2014). Whole-genome sequencing of cultivated and wild peppers provides insights into Capsicum domestication and specialization. Proc. Natl. Acad. Sci. U. S. A. 111:5135–5140.
C. annuum var. annuum	Caz06g11550	4CL	Chr06	24692082	24697023	4-Coumaroyl-CoA ligase	Pungency	Qin et al. (2014). Whole-genome sequencing of cultivated and wild peppers provides insights into Capsicum domestication and specialization. Proc. Natl. Acad. Sci. U. S. A. 111:5135–5140.
C. annuum var. annuum	-	FT6.1	Chr06	-	-	-	Fruit shape	Chunthawodtiporn et al. (2018). Quantitative trait loci controlling fruit size and other horticultural traits in bell pepper (Capsicum annuum). The Plant Genome, 11(1), 160125. https://doi.org/10.3835/plantgenome2016.12.0125
C. annuum var. annuum	Caz07g10470	PDH E1α	Chr07	170574791	170578179	Pyruvate dehydrogenase E1 component subunit alpha	Pungency	Qin et al. (2014). Whole-genome sequencing of cultivated and wild peppers provides insights into Capsicum domestication and specialization. Proc. Natl. Acad. Sci. U. S. A. 111:5135–5140.
C. annuum var. annuum	Caz07g15300	Cap1	Chr07	230801901	230803273	Capsaicinoid Biosynthesis	Pungency	Qin et al. (2014). Whole-genome sequencing of cultivated and wild peppers provides insights into Capsicum domestication and specialization. Proc. Natl. Acad. Sci. U. S. A. 111:5135–5140.
C. annuum var. annuum	Caz07g16400	ATF	Chr07	237070598	237071754	Aminotransferase	Pungency	Qin et al. (2014). Whole-genome sequencing of cultivated and wild peppers provides insights into Capsicum domestication and specialization. Proc. Natl. Acad. Sci. U. S. A. 111:5135–5140.
C. annuum var. annuum	Caz09g04240	Ovate	Chr09	9963011	9964641	Ovate protein family	Fruit shape	Wu et al. (2018). A common genetic mechanism underlies morphological diversity in fruits and other plant organs. Nature Communications, 9(1), 4734. https://doi.org/10.1038/s41467-018-07216-8
C. annuum var. annuum	Caz09g05630	KAS	Chr09	17475509	17481730	Beta-ketoacyl synthase	Pungency	Qin et al. (2014). Whole-genome sequencing of cultivated and wild peppers provides insights into Capsicum domestication and specialization. Proc. Natl. Acad. Sci. U. S. A. 111:5135–5140.
C. annuum var. annuum	Caz09g16200	CCoAOMT	Chr09	228723761	228724884	Caffeoyl-CoA 3-O-methyltransferase	Pungency	Qin et al. (2014). Whole-genome sequencing of cultivated and wild peppers provides insights into Capsicum domestication and specialization. Proc. Natl. Acad. Sci. U. S. A. 111:5135–5140.
C. annuum var. annuum	Caz10g05730	KAS	Chr10	37941760	37944396	3-ketoacyl-CoA synthase 1	Pungency	Qin et al. (2014). Whole-genome sequencing of cultivated and wild peppers provides insights into Capsicum domestication and specialization. Proc. Natl. Acad. Sci. U. S. A. 111:5135–5140.
C. annuum var. annuum	Caz10g12350	ACD	Chr10	170550121	170557201	Acyl-CoA oxidase/dehydrogenase	Pungency	Qin et al. (2014). Whole-genome sequencing of cultivated and wild peppers provides insights into Capsicum domestication and specialization. Proc. Natl. Acad. Sci. U. S. A. 111:5135–5140.
C. annuum var. annuum	Caz10g18300	CaKR1	Chr10	202454121	202458483	Ketoacyl‑ACP reductase, induce loss of pungency	Pungency	Koeda et al. (2019). Mutation in the putative ketoacyl-ACP reductase CaKR1 induces loss of pungency in Capsicum. Theor Appl Genet, 132(1), 65–80. https://doi.org/10.1007/s00122-018-3195-2
C. annuum var. annuum	Caz10g20740	ENR	Chr10	206663031	206668250	Enoyl-ACP reductase	Pungency	Qin et al. (2014). Whole-genome sequencing of cultivated and wild peppers provides insights into Capsicum domestication and specialization. Proc. Natl. Acad. Sci. U. S. A. 111:5135–5140.
C. annuum var. annuum	Caz12g02850	BCKDH	Chr12	5893530	5899436	Dihydrolipoamide dehydrogenase	Pungency	Qin et al. (2014). Whole-genome sequencing of cultivated and wild peppers provides insights into Capsicum domestication and specialization. Proc. Natl. Acad. Sci. U. S. A. 111:5135–5140.
C. annuum var. annuum	Caz12g08780	ATF	Chr12	31406808	31411007	Aminotransferase	Pungency	Qin et al. (2014). Whole-genome sequencing of cultivated and wild peppers provides insights into Capsicum domestication and specialization. Proc. Natl. Acad. Sci. U. S. A. 111:5135–5140.
C. annuum var. annuum	Caz12g08790	ATF	Chr12	31420528	31426864	Aminotransferase	Pungency	Qin et al. (2014). Whole-genome sequencing of cultivated and wild peppers provides insights into Capsicum domestication and specialization. Proc. Natl. Acad. Sci. U. S. A. 111:5135–5140.
C. baccatum var. pendulum	-	FT1.1	Chr01	-	-	Fruit shape	Fruit shape	Chunthawodtiporn et al. (2018). Quantitative trait loci controlling fruit size and other horticultural traits in bell pepper (Capsicum annuum). The Plant Genome, 11(1), 160125. https://doi.org/10.3835/plantgenome2016.12.0125
C. baccatum var. pendulum	Caz01g20900	PK	Chr01	152394246	152415731	Pyruvate kinase	Pungency	Qin et al. (2014). Whole-genome sequencing of cultivated and wild peppers provides insights into Capsicum domestication and specialization. Proc. Natl. Acad. Sci. U. S. A. 111:5135–5140.
C. baccatum var. pendulum	Caz02g01450	CAD6	Chr02	20210232	20214714	Cinnamyl alcohol dehydrogenase 6	Pungency	Qin et al. (2014). Whole-genome sequencing of cultivated and wild peppers provides insights into Capsicum domestication and specialization. Proc. Natl. Acad. Sci. U. S. A. 111:5135–5140.
C. baccatum var. pendulum	-	Han2.1	Chr02	-	-	Fruit shape	Fruit shape	Hill et al. (2017). Regions underlying population structure and the genomics of organ size determination in Capsicum annuum. The Plant Genome, 10(3), 1–14. https://doi.org/10.3835/plantgenome2017.03.0026
C. baccatum var. pendulum	-	FT2.1	Chr02	-	-	Fruit shape	Fruit shape	Chunthawodtiporn et al. (2018). Quantitative trait loci controlling fruit size and other horticultural traits in bell pepper (Capsicum annuum). The Plant Genome, 11(1), 160125. https://doi.org/10.3835/plantgenome2016.12.0125
C. baccatum var. pendulum	Caz02g02030	AT	Chr02	33288147	33304320	S-acyltransferase	Pungency	Qin et al. (2014). Whole-genome sequencing of cultivated and wild peppers provides insights into Capsicum domestication and specialization. Proc. Natl. Acad. Sci. U. S. A. 111:5135–5140.
C. baccatum var. pendulum	Caz02g02890	AT	Chr02	52185254	52186735	O-acetyltransferase	Pungency	Qin et al. (2014). Whole-genome sequencing of cultivated and wild peppers provides insights into Capsicum domestication and specialization. Proc. Natl. Acad. Sci. U. S. A. 111:5135–5140.
C. baccatum var. pendulum	Caz03g21740	KAS	Chr03	76528500	76529603	3-ketoacyl-CoA synthase	Pungency	Qin et al. (2014). Whole-genome sequencing of cultivated and wild peppers provides insights into Capsicum domestication and specialization. Proc. Natl. Acad. Sci. U. S. A. 111:5135–5140.
C. baccatum var. pendulum	Caz03g22890	ATF	Chr03	90942672	90946383	Aminotransferase	Pungency	Qin et al. (2014). Whole-genome sequencing of cultivated and wild peppers provides insights into Capsicum domestication and specialization. Proc. Natl. Acad. Sci. U. S. A. 111:5135–5140.
C. baccatum var. pendulum	Caz03g23980	AD	Chr03	108553839	108558470	Acyl-[acyl-carrier-protein] desaturase	Pungency	Qin et al. (2014). Whole-genome sequencing of cultivated and wild peppers provides insights into Capsicum domestication and specialization. Proc. Natl. Acad. Sci. U. S. A. 111:5135–5140.
C. baccatum var. pendulum	-	FT4.1	Chr04	-	-	-	Fruit shape	Chunthawodtiporn et al. (2018). Quantitative trait loci controlling fruit size and other horticultural traits in bell pepper (Capsicum annuum). The Plant Genome, 11(1), 160125. https://doi.org/10.3835/plantgenome2016.12.0125
C. baccatum var. pendulum	Caz05g16240	AT	Chr05	226544928	226546908	Acetyltransferase	Pungency	Qin et al. (2014). Whole-genome sequencing of cultivated and wild peppers provides insights into Capsicum domestication and specialization. Proc. Natl. Acad. Sci. U. S. A. 111:5135–5140.
C. baccatum var. pendulum	Caz05g16250	AT	Chr05	226573057	226574590	Acetyltransferase	Pungency	Qin et al. (2014). Whole-genome sequencing of cultivated and wild peppers provides insights into Capsicum domestication and specialization. Proc. Natl. Acad. Sci. U. S. A. 111:5135–5140.
C. baccatum var. pendulum	Caz05g16260	AT	Chr05	226616545	226617993	Acetyltransferase	Pungency	Qin et al. (2014). Whole-genome sequencing of cultivated and wild peppers provides insights into Capsicum domestication and specialization. Proc. Natl. Acad. Sci. U. S. A. 111:5135–5140.
C. baccatum var. pendulum	-	FT6.1	Chr06	-	-	-	Fruit shape	Chunthawodtiporn et al. (2018). Quantitative trait loci controlling fruit size and other horticultural traits in bell pepper (Capsicum annuum). The Plant Genome, 11(1), 160125. https://doi.org/10.3835/plantgenome2016.12.0125
C. baccatum var. pendulum	Caz07g07410	HCD	Chr07	82477180	82482025	3-hydroxyacyl-CoA dehydrogenase	Pungency	Qin et al. (2014). Whole-genome sequencing of cultivated and wild peppers provides insights into Capsicum domestication and specialization. Proc. Natl. Acad. Sci. U. S. A. 111:5135–5140.
C. baccatum var. pendulum	Caz07g09670	ENR	Chr07	148585356	148591030	Enoyl-CoA hydratase/isomerase	Pungency	Qin et al. (2014). Whole-genome sequencing of cultivated and wild peppers provides insights into Capsicum domestication and specialization. Proc. Natl. Acad. Sci. U. S. A. 111:5135–5140.
C. baccatum var. pendulum	Caz07g09680	HCD	Chr07	148598903	148611694	3-hydroxyacyl-CoA dehydrogenase	Pungency	Qin et al. (2014). Whole-genome sequencing of cultivated and wild peppers provides insights into Capsicum domestication and specialization. Proc. Natl. Acad. Sci. U. S. A. 111:5135–5140.
C. baccatum var. pendulum	Caz07g10470	PDH E1α	Chr07	170574791	170578179	Pyruvate dehydrogenase E1 component subunit alpha	Pungency	Qin et al. (2014). Whole-genome sequencing of cultivated and wild peppers provides insights into Capsicum domestication and specialization. Proc. Natl. Acad. Sci. U. S. A. 111:5135–5140.
C. baccatum var. pendulum	-	FT9.1	Chr09	-	-	-	Fruit shape	Chunthawodtiporn et al. (2018). Quantitative trait loci controlling fruit size and other horticultural traits in bell pepper (Capsicum annuum). The Plant Genome, 11(1), 160125. https://doi.org/10.3835/plantgenome2016.12.0125
C. baccatum var. pendulum	-	Fwd/Fwg	Chr09	165310997	184347325	-	Fruit shape	Lee et al. (2020). Uncovering candidate genes controlling major fruit-related traits in pepper via genotype-by-sequencing based QTL mapping and genome-wide association study. Frontiers in Plant Science, 11(July), 1–15. https://doi.org/10.3389/fpls.2020.01100
C. baccatum var. pendulum	-	FT12.1	Chr12	-	-	-	Fruit shape	Chunthawodtiporn et al. (2018). Quantitative trait loci controlling fruit size and other horticultural traits in bell pepper (Capsicum annuum). The Plant Genome, 11(1), 160125. https://doi.org/10.3835/plantgenome2016.12.0125
