# Supplementary material for: Genomes of cultivated and wild Capsicum species provide insights into pepper domestication and population differentiation
Source: Nat Commun. 2023 Sep 7;14:5487. doi: 10.1038/s41467-023-41251-4 (PMC10484947; doi:10.1038/s41467-023-41251-4)
Supplement: Supplementary file 12 — Supplementary Data 9 [file 41467_2023_41251_MOESM12_ESM.xlsx]

## Sheet: Sheet1
Supplementary Data 9. Genes in the introgressed regions from C. baccatum to C. frutescens and C. chinense.
Chromosome	Start	End	Gene ID	Annotation
Chr06	242423281	242425595	Caz06g28040	neurofilament light polypeptide-like
Chr06	242427767	242429988	Caz06g28050	LOB domain-containing protein 15-like
Chr06	242491724	242494326	Caz06g28060	Unknown
Chr06	242494822	242499507	Caz06g28070	Cation/H(+) antiporter 15 Protein CATION/H+ EXCHANGER 15
Chr06	242552762	242553688	Caz06g28080	Unknown
Chr06	242684378	242686136	Caz06g28090	Unknown
Chr06	242967738	242968247	Caz06g28100	Unknown
Chr06	243007970	243008941	Caz06g28110	Unknown
Chr06	243301628	243304168	Caz06g28120	Unknown
Chr06	243313698	243314720	Caz06g28130	Elongation factor 2-like
Chr06	243413669	243414259	Caz06g28140	Unknown
Chr06	243599880	243601364	Caz06g28150	ankyrin repeat-containing protein At3g12360-like
Chr06	243671055	243671396	Caz06g28160	Unknown
Chr06	243737631	243738212	Caz06g28170	Unknown
Chr06	243871658	243879120	Caz06g28180	Probable protein phosphatase 2C 26
Chr06	243949927	243956811	Caz06g28190	Transcription initiation factor TFIID subunit 15b TBP-associated factor 15b
Chr06	243961640	243963994	Caz06g28200	40S ribosomal protein S4
Chr06	243968042	243969664	Caz06g28210	40S ribosomal protein S4
Chr06	243989403	243991782	Caz06g28220	Pentatricopeptide repeat-containing protein At1g62670
Chr06	244011303	244018347	Caz06g28230	R gene
Chr06	244044370	244051906	Caz06g28240	R gene
Chr06	244109980	244112418	Caz06g28250	R gene
Chr06	244138126	244140279	Caz06g28260	R gene
Chr06	244174731	244199130	Caz06g28270	Beta-ketoacyl-ACP synthase mtKAS Precursor
Chr06	244299755	244326579	Caz06g28280	R gene
Chr06	244345297	244353093	Caz06g28290	R gene
Chr06	244373530	244377281	Caz06g28300	Unknown
Chr06	244377671	244387964	Caz06g28310	Ribosomal RNA-processing protein 41-like
Chr06	244396660	244403595	Caz06g28320	Unknown
Chr06	244421005	244421413	Caz06g28330	G-type lectin S-receptor-like serine/threonine-protein kinase At5g35370
Chr06	244463304	244467342	Caz06g28340	Protein TRANSPORT INHIBITOR RESPONSE 1 Weak ethylene-insensitive protein 1
Chr06	244483608	244487953	Caz06g28350	R gene
Chr06	244583664	244586803	Caz06g28360	R gene
Chr06	244587545	244623113	Caz06g28370	R gene
Chr06	244627984	244632464	Caz06g28380	R gene
Chr06	244697392	244706047	Caz06g28390	R gene
Chr06	244711711	244729949	Caz06g28400	R gene
Chr06	244735339	244739828	Caz06g28410	R gene
Chr06	244775613	244780100	Caz06g28420	R gene
Chr06	244784453	244816592	Caz06g28430	R gene
Chr06	244860735	244874650	Caz06g28440	gamma-interferon-inducible lysosomal thiol reductase-like isoform X1
Chr06	244884184	244888678	Caz06g28450	GILT-like protein F37H8.5
Chr06	244928789	244929785	Caz06g28460	Unknown
Chr06	244999340	245004868	Caz06g28470	ubiquitin-activating enzyme E1 1-like
Chr06	245015581	245016877	Caz06g28480	Ubiquitin-activating enzyme E1 1
Chr06	245017995	245019770	Caz06g28490	CaRf032
Chr06	245046632	245048668	Caz06g28500	Unknown
Chr06	245093240	245096710	Caz06g28510	K03424 TatD DNase family protein
Chr06	245143120	245145429	Caz06g28520	Unknown
Chr06	245171944	245179566	Caz06g28530	putative pentatricopeptide repeat-containing protein At1g12700
Chr06	245215041	245218881	Caz06g28540	Ubiquitin-activating enzyme E1 1
Chr06	245223841	245232574	Caz06g28550	K03424 TatD DNase family protein
Chr06	245305950	245311936	Caz06g28560	Putative pentatricopeptide repeat-containing protein At1g12700
Chr06	245351867	245356413	Caz06g28570	R gene
Chr06	245385071	245385668	Caz06g28580	Unknown
Chr06	245404332	245408248	Caz06g28590	R gene
Chr06	245621352	245622989	Caz06g28600	Adenylate dimethylallyltransferase 5
Chr06	245678260	245682374	Caz06g28610	putative ER lumen protein-retaining receptor C28H8.4
Chr06	245695209	245699685	Caz06g28620	Unknown
Chr06	245713552	245714387	Caz06g28630	putative pentatricopeptide repeat-containing protein At1g12700
Chr06	245729833	245730318	Caz06g28640	S-norcoclaurine synthase 2
Chr06	245732365	245738015	Caz06g28650	E3 ubiquitin-protein ligase RNF4-like
Chr06	245740198	245747316	Caz06g28660	ankyrin repeat and SAM domain-containing protein 6-like
Chr06	245761743	245762466	Caz06g28670	Unknown
Chr06	245765867	245774492	Caz06g28680	xyloglucan endotransglucosylase/hydrolase protein 2-like
Chr06	245782875	245783519	Caz06g28690	tripartite motif-containing protein 44-like
Chr06	245803136	245804244	Caz06g28700	gibberellin-regulated protein 5-like
Chr06	245823137	245824644	Caz06g28710	gibberellin-regulated protein 5-like
Chr06	245884397	245891810	Caz06g28720	cytochrome b5-like
Chr06	245892656	245896696	Caz06g28730	BTB/POZ domain-containing protein At5g48800
Chr06	245955783	245974008	Caz06g28740	Cytochrome P450 97B2
Chr06	246039887	246042405	Caz06g28750	Unknown
Chr07	4906341	4914634	Caz07g01710	autophagy-related protein 18b
Chr07	4923969	4926594	Caz07g01720	Peptide chain release factor eRF1/aRF1
Chr07	4927398	4933621	Caz07g01730	eRF1-3
Chr07	4935652	4940470	Caz07g01740	SRP-independent targeting protein 2/TMEM208
Chr07	4948862	4956747	Caz07g01750	lactation elevated protein 1
Chr07	5019826	5025032	Caz07g01760	Unknown
Chr07	5026790	5040101	Caz07g01770	Autophagy-related protein 11
Chr07	5053840	5054664	Caz07g01780	systemin receptor SR160-like
Chr07	5055539	5063468	Caz07g01790	transmembrane protein 56-B-like isoform X1
Chr07	5082213	5089175	Caz07g01800	Serine carboxypeptidase-like 29
Chr07	5158735	5159947	Caz07g01810	stress-induced protein 13
Chr07	5207893	5208881	Caz07g01820	Flower-specific defensin NaD1 Precursor
Chr07	5214429	5232858	Caz07g01830	Unknown
Chr07	5266881	5268061	Caz07g01840	Flower-specific defensin NaD1 Precursor
Chr07	5286276	5287549	Caz07g01850	Flower-specific defensin NaD1 Precursor
Chr07	5299186	5302232	Caz07g01860	putative leucine-rich repeat receptor-like
Chr07	5314785	5325502	Caz07g01870	DNA-directed RNA polymerase 3
Chr07	5326687	5336701	Caz07g01880	V-type proton ATPase subunit H
Chr07	5338032	5343062	Caz07g01890	Pentatricopeptide repeat-containing protein At4g30825
Chr07	5418577	5419530	Caz07g01900	RING-H2 finger protein ATL52
Chr07	5446474	5447307	Caz07g01910	RING-H2 finger protein ATL52
Chr07	5468885	5469490	Caz07g01920	RING-H2 finger protein ATL52
Chr07	5531143	5537180	Caz07g01930	Myosin-binding protein 7
Chr07	5547355	5560507	Caz07g01940	LRK10L-1.3
Chr07	5562664	5569634	Caz07g01950	Probable receptor-like protein kinase At1g33260
Chr07	5571078	5579383	Caz07g01960	Calmodulin-like protein 9
Chr07	5599276	5605869	Caz07g01970	LRK10L-1.3
Chr07	5625653	5630874	Caz07g01980	DEAD-box ATP-dependent RNA helicase 1
Chr07	5637860	5638289	Caz07g01990	Unknown
Chr07	5644193	5644513	Caz07g02000	Unknown
Chr07	5652459	5652788	Caz07g02010	Unknown
Chr07	5666756	5670687	Caz07g02020	F-box/kelch-repeat protein At3g06240
Chr07	5679825	5685394	Caz07g02030	DEAD-box ATP-dependent RNA helicase 1-like
Chr07	5698251	5702046	Caz07g02040	Unknown
Chr07	5705096	5705582	Caz07g02050	Unknown
Chr07	5734462	5746275	Caz07g02060	Replication factor C subunit 1
Chr07	5748533	5760025	Caz07g02070	Unknown
Chr07	5761323	5763416	Caz07g02080	Unknown
Chr07	5770048	5773423	Caz07g02090	Probable serine/threonine-protein kinase PBL16
Chr07	5778774	5792778	Caz07g02100	Probable LRR receptor-like serine/threonine-protein kinase
Chr07	5819780	5824618	Caz07g02110	ATP synthase mitochondrial F1 complex assembly factor 1
Chr07	5836405	5838628	Caz07g02120	Probable serine/threonine-protein kinase PBL18
Chr07	5844809	5848590	Caz07g02130	Probable serine/threonine-protein kinase PBL18
Chr07	5853190	5858010	Caz07g02140	ATP synthase mitochondrial F1 complex assembly factor 1
Chr07	5864238	5873937	Caz07g02150	Unknown
Chr07	5875722	5878602	Caz07g02160	Unknown
Chr07	5948291	5966369	Caz07g02170	Probable leucine-rich repeat receptor-like protein kinase
Chr07	5973009	5975222	Caz07g02180	probable receptor-like protein kinase
Chr07	5986370	5988739	Caz07g02190	ATP synthase mitochondrial F1 complex assembly factor 1
Chr07	6085480	6087837	Caz07g02200	ATP synthase mitochondrial F1 complex assembly factor 1
Chr07	6110121	6124180	Caz07g02210	AUGMIN subunit 8
Chr07	6125507	6134586	Caz07g02220	Pentatricopeptide repeat-containing protein At4g30700 Protein DYW9
Chr07	6138500	6148429	Caz07g02230	Translation initiation factor IF3-2, chloroplastic
Chr07	6154040	6156269	Caz07g02240	Heat shock 70 kDa protein
Chr07	6206387	6213730	Caz07g02250	Eukaryotic translation initiation factor isoform 4G-1
Chr07	6215211	6221202	Caz07g02260	Unknown
Chr07	6379031	6381880	Caz07g02270	Unknown
Chr07	6412135	6414978	Caz07g02280	dna mismatch repair protein msh6
Chr07	6866522	6944891	Caz07g02290	Unknown
Chr07	7203062	7209252	Caz07g02300	dna mismatch repair protein msh6
Chr07	7394765	7400908	Caz07g02310	Protein MULTIPOLAR SPINDLE 1
Chr07	7439954	7447677	Caz07g02320	Flower-specific defensin NaD1 Precursor
Chr07	7683397	7686336	Caz07g02330	leucine-rich repeat receptor protein kinase EMS1-like
Chr07	7687075	7689591	Caz07g02340	Probable leucine-rich repeat receptor-like protein kinase
Chr07	7690559	7691656	Caz07g02350	tubulin-folding cofactor D isoform X2
Chr07	7719074	7719418	Caz07g02360	60S acidic ribosomal protein P2
Chr07	7725647	7729448	Caz07g02370	Eukaryotic translation initiation factor isoform 4G-1
Chr07	7773468	7825210	Caz07g02380	Probable RNA-dependent RNA polymerase 4
Chr07	7848937	7851831	Caz07g02390	R1B-14
Chr07	7862468	7865995	Caz07g02400	Eukaryotic translation initiation factor isoform 4G-1
Chr07	7869562	7871135	Caz07g02410	Putative ovule protein
Chr07	7872052	7884147	Caz07g02420	Eukaryotic translation initiation factor isoform 4G-1
Chr07	7887430	7891600	Caz07g02430	R1B-16
Chr07	7915725	7918198	Caz07g02440	Unknown
Chr07	7942461	7947332	Caz07g02450	Shikimate O-hydroxycinnamoyltransferase
Chr07	7950055	7950818	Caz07g02460	Protein FAR1-RELATED SEQUENCE 2
Chr07	8011642	8014450	Caz07g02470	F-box protein SKIP1 SKP1-interacting partner 1
Chr07	8015747	8017821	Caz07g02480	Pentatricopeptide repeat-containing protein At1g50270
Chr07	8021487	8024154	Caz07g02490	UPF0057 membrane protein At4g30660
Chr07	8039909	8041748	Caz07g02500	low temperature-induced protein lt101.2-like
Chr07	8162942	8163307	Caz07g02510	Unknown
Chr07	8163320	8164273	Caz07g02520	Reverse transcriptase
Chr07	8168142	8168725	Caz07g02530	flower-specific defensin-like
Chr07	9360931	9361830	Caz07g02540	Unknown
Chr07	9473306	9486537	Caz07g02550	Unknown
Chr07	9487559	9489760	Caz07g02560	Unknown
Chr07	9504537	9514563	Caz07g02570	ER membrane protein complex subunit 8/9 homolog
Chr07	9520489	9534558	Caz07g02580	Peptidase S10, serine carboxypeptidase
Chr07	9535635	9552017	Caz07g02590	Yif1 family
Chr07	9555603	9557328	Caz07g02600	Unknown
Chr07	9573203	9574698	Caz07g02610	Unknown
Chr07	9580362	9589249	Caz07g02620	Signal recognition particle, SRP54 subunit
Chr07	9591249	9595778	Caz07g02630	Unknown
Chr07	9702929	9704349	Caz07g02640	Unknown
Chr07	9709897	9718588	Caz07g02650	probable WRKY transcription factor 32
Chr07	9719069	9723258	Caz07g02660	26S proteasome non-ATPase regulatory subunit 9
Chr07	9729926	9731394	Caz07g02670	defensin Lc-def-like
Chr07	9735615	9737140	Caz07g02680	defensin Lc-def-like
Chr07	9792109	9797672	Caz07g02690	Protein FLAGELLIN-SENSING 2
Chr07	9875924	9881287	Caz07g02700	Unknown
Chr07	9903135	9911014	Caz07g02710	Unknown
Chr07	9916982	9923448	Caz07g02720	Transmembrane 9 superfamily member
Chr07	9925396	9942105	Caz07g02730	Cyclic nucleotide- and calmodulin-regulated ion channel 5
Chr07	9941671	9951498	Caz07g02740	1-acyl-sn-glycerol-3-phosphate acyltransferase 1
Chr07	9966934	9971474	Caz07g02750	APO protein 2, chloroplastic Accumulation of photosystem I protein 2
Chr07	9972363	9975012	Caz07g02760	Probable purine permease 5
Chr07	9979795	9980127	Caz07g02770	putative late blight resistance protein homolog R1B-16
Chr07	9994973	9998066	Caz07g02780	Eukaryotic translation initiation factor 5A-2
Chr07	258178379	258192681	Caz07g21740	Trafficking protein particle complex subunit 11
Chr07	258205104	258205985	Caz07g21750	2-phytyl-1,4-beta-naphthoquinone methyltransferase
Chr07	258223307	258223513	Caz07g21760	Unknown
Chr07	258234963	258237485	Caz07g21770	Receptor-like protein kinase THESEUS 1
Chr07	258238303	258241540	Caz07g21780	Unknown
Chr07	258245425	258251402	Caz07g21790	Flavin-containing amine oxidase domain-containing protein 2 Protein LSD1-LIKE 2
Chr07	258280035	258290908	Caz07g21800	Unknown
Chr07	258302286	258306985	Caz07g21810	transmembrane protein 184C-like
Chr07	258309295	258314034	Caz07g21820	Unknown
Chr07	258320059	258322628	Caz07g21830	Unknown
Chr07	258323988	258326217	Caz07g21840	AtBBE-like 21
Chr07	258330594	258337836	Caz07g21850	Unknown
Chr07	258359542	258372755	Caz07g21860	Probable ADP-ribosylation factor GTPase-activating protein AGD5
Chr07	258379197	258381720	Caz07g21870	Unknown
Chr07	258385682	258396080	Caz07g21880	Cytochrome c-type biogenesis ccda-like chloroplastic protein 2
Chr07	258421873	258434578	Caz07g21890	myosin-2-like
Chr07	258434773	258436553	Caz07g21900	Chlorophyll A-B binding protein, plant
Chr07	258443484	258444036	Caz07g21910	Unknown
Chr07	258446088	258448503	Caz07g21920	dynein light chain 1, cytoplasmic
Chr07	258508264	258510888	Caz07g21930	Unknown
Chr07	258511028	258516554	Caz07g21940	vesicle-associated protein 4-1-like
Chr07	258535122	258535421	Caz07g21950	Unknown
Chr07	258541102	258554907	Caz07g21960	ubiquitin carboxyl-terminal hydrolase 14
Chr07	258574874	258576479	Caz07g21970	Unknown
Chr07	258601513	258602729	Caz07g21980	Plant transcription factor NOZZLE
Chr07	258669552	258669935	Caz07g21990	Retrovirus-related Pol polyprotein from transposon TNT 1-94 Protease
Chr07	258678912	258690409	Caz07g22000	mediator of RNA polymerase II transcription subunit 18
Chr07	258696006	258696818	Caz07g22010	Phosphorylated protein of 34 kDa
Chr07	258708438	258708779	Caz07g22020	calcium-binding protein PBP1-like
Chr07	258714331	258718072	Caz07g22030	HRK
Chr07	258723412	258727431	Caz07g22040	HRK
Chr07	258819693	258823135	Caz07g22050	Unknown
Chr07	258875026	258908628	Caz07g22060	HRK
Chr07	258927277	258931470	Caz07g22070	HRK
Chr07	258937072	258939059	Caz07g22080	HRK
Chr07	258940025	258944358	Caz07g22090	HRK
Chr07	258969460	258973413	Caz07g22100	HRK
Chr07	258982652	258986989	Caz07g22110	Transcription factor bHLH123 Basic helix-loop-helix protein 123
Chr07	259050397	259052884	Caz07g22120	Auxin-responsive GH3-like protein 6
Chr07	259075890	259077815	Caz07g22130	Unknown
Chr07	259098616	259102307	Caz07g22140	Unknown
Chr07	259103221	259106951	Caz07g22150	Putative beta-glucosidase 41
Chr07	259112561	259115324	Caz07g22160	Ribosomal protein TL2
Chr07	259120917	259125868	Caz07g22170	Unknown
Chr07	259128947	259133020	Caz07g22180	Unknown
Chr07	259139378	259144514	Caz07g22190	organic cation/carnitine transporter 4-like isoform X1
Chr07	259155289	259161249	Caz07g22200	Organic cation/carnitine transporter 4
Chr07	259181697	259184961	Caz07g22210	Chitin-inducible gibberellin-responsive protein 1
Chr07	259215114	259220299	Caz07g22220	Calcium/calmodulin-regulated receptor-like kinase 1
Chr07	259223433	259227105	Caz07g22230	Unknown
Chr12	81829022	81837736	Caz12g11870	Unknown
Chr12	252553505	252554020	Caz12g23850	Unknown
Chr12	252565817	252569152	Caz12g23860	hyoscyamine 6-dioxygenase-like
Chr12	252589437	252595089	Caz12g23870	Rhodanese-like domain-containing protein 6 Sulfurtransferase 6
Chr12	252596009	252599677	Caz12g23880	UPF0483 protein CG5412-like
Chr12	252600820	252603855	Caz12g23890	GLABRA2 expression modulator-like
Chr12	252617691	252627716	Caz12g23900	ATP-dependent 6-phosphofructokinase 5, chloroplastic-like isoform X2
Chr12	252642633	252646370	Caz12g23910	Cyclin-D4-1 G1/S-specific cyclin-D4-1
Chr12	252665134	252671656	Caz12g23920	Unknown
Chr12	252682915	252687490	Caz12g23930	probable serine/threonine-protein kinase kinX
Chr12	252694136	252707084	Caz12g23940	Unknown
Chr12	252710537	252711526	Caz12g23950	mitochondrial uncoupling protein 5
Chr12	252727403	252733391	Caz12g23960	IMPACT family member in pol 5'region isoform X1
Chr12	252737746	252738750	Caz12g23970	High leaf temperature protein 1
Chr12	252915366	252916370	Caz12g23980	serine/threonine-protein kinase HT1-like
Chr12	252972281	252973582	Caz12g23990	myb-like protein D
Chr12	253003725	253005314	Caz12g24000	Unknown
Chr12	253046964	253047530	Caz12g24010	serine/threonine-protein kinase HT1-like
Chr12	253104548	253105033	Caz12g24020	agamous-like MADS-box protein AGL61
Chr12	253129977	253134711	Caz12g24030	uncharacterized protein LOC107853153
Chr12	253139165	253145213	Caz12g24040	GPI ethanolamine phosphate transferase 2
Chr12	253168837	253172527	Caz12g24050	Unknown
Chr12	253177128	253183175	Caz12g24060	GPI ethanolamine phosphate transferase 2
Chr12	253219159	253219575	Caz12g24070	Unknown
Chr12	253227153	253229009	Caz12g24080	Unknown
Chr12	253234849	253237262	Caz12g24090	GPI ethanolamine phosphate transferase 2
Chr12	253244612	253246468	Caz12g24100	Unknown
Chr12	253252092	253262843	Caz12g24110	GPI ethanolamine phosphate transferase 2
Chr12	253266426	253270897	Caz12g24120	Unknown
Chr12	253355295	253360420	Caz12g24130	Trihelix transcription factor ASR3
Chr12	253373411	253374034	Caz12g24140	mechanosensitive ion channel protein 2
Chr12	253430611	253432557	Caz12g24150	Unknown
Chr12	253455898	253458470	Caz12g24160	Unknown
Chr12	253473052	253473678	Caz12g24170	Unknown
Chr12	253489009	253490310	Caz12g24180	Unknown
Chr12	253507368	253535993	Caz12g24190	Kinesin-like protein for actin-based chloroplast movement 2
Chr12	253571360	253583850	Caz12g24200	MADS-box protein JOINTLESS
Chr12	253586082	253587347	Caz12g24210	Probable methyltransferase
Chr12	253592128	253595325	Caz12g24220	Very-long-chain (3R)-3-hydroxyacyl-CoA dehydratase PASTICCINO 2A
Chr12	253608766	253614320	Caz12g24230	Unknown
Chr12	253642198	253642623	Caz12g24240	protein ALUMINUM SENSITIVE 3-like
Chr12	253646299	253652024	Caz12g24250	Unknown
Chr12	253673312	253673725	Caz12g24260	F-box/kelch-repeat protein At3g23880-like
Chr12	253676834	253677505	Caz12g24270	Unknown
Chr12	253681193	253683538	Caz12g24280	Unknown
Chr12	253688814	253689985	Caz12g24290	Unknown
Chr12	253700025	253701398	Caz12g24300	GRP1A
Chr12	253708021	253712658	Caz12g24310	Unknown
Chr12	253718940	253719884	Caz12g24320	Unknown
Chr12	253742741	253747581	Caz12g24330	Unknown
Chr12	253780392	253782122	Caz12g24340	cytochrome P450 CYP736A12-like
Chr12	253853684	253862857	Caz12g24350	mechanosensitive ion channel protein 2, chloroplastic-like
Chr12	253866207	253869953	Caz12g24360	Unknown
Chr12	253881893	253882522	Caz12g24370	Unknown
Chr12	253890910	253895013	Caz12g24380	kinase-interacting protein 1-like
Chr12	253895526	253899976	Caz12g24390	Nicotinamidase 1
