# Supplementary material for: Genomes of cultivated and wild Capsicum species provide insights into pepper domestication and population differentiation
Source: Nat Commun. 2023 Sep 7;14:5487. doi: 10.1038/s41467-023-41251-4 (PMC10484947; doi:10.1038/s41467-023-41251-4)
Supplement: Supplementary file 14 — Source Data [file 41467_2023_41251_MOESM14_ESM.xlsx]

## Sheet: Fig. 3b
Fruit length									Fruit width									Fruit shape index
C. annuum var. annuum (ANN)		C. annuum var. glabriusculum (GLA)		C. baccatum var. baccatum (BAB)		C. baccatum var. pendulum (BAP)			C. annuum var. annuum (ANN)		C. annuum var. glabriusculum (GLA)		C. baccatum var. baccatum (BAB)		C. baccatum var. pendulum (BAP)			C. annuum var. annuum (ANN)		C. annuum var. glabriusculum (GLA)		C. baccatum var. baccatum (BAB)		C. baccatum var. pendulum (BAP)
Accession	Fruit length (cm)	Accession	Fruit length (cm)	Accession	Fruit length (cm)	Accession	Fruit length (cm)		Accession	Fruit width (cm)	Accession	Fruit width (cm)	Accession	Fruit width (cm)	Accession	Fruit width (cm)		Accession	Fruit shape index	Accession	Fruit shape index	Accession	Fruit shape index	Accession	Fruit shape index
bailajiao	5.8963	Grif_9142	0.491	PI_238061	0.6153	Grif_9199	10.166		bailajiao	4.9473	Grif_9142	0.5143	PI_238061	0.7563	Grif_9199	2.3003		bailajiao	1.1918	Grif_9142	0.9546	PI_238061	0.8136	Grif_9199	4.4194
changanyingjiao	10.797	Grif_9249	0.453	PI_260595	0.443	Grif_9354	2.9167		changanyingjiao	1.3457	Grif_9249	0.4683	PI_260595	0.592	Grif_9354	1.262		changanyingjiao	8.0235	Grif_9249	0.9673	PI_260595	0.7483	Grif_9354	2.3111
chaotiaojiao	4.468	PI_311126	0.6397	PI_281306	0.6927	PI_159249	6.7803		chaotiaojiao	1.0877	PI_311126	0.6223	PI_281306	0.5827	PI_159249	1.9373		chaotiaojiao	4.1079	PI_311126	1.0279	PI_281306	1.1888	PI_159249	3.4998
CXJ14	9.765	PI_438567	1.198	PI_439360	0.638	PI_159260	4.725		CXJ14	2.0617	PI_438567	0.5877	PI_439360	0.5107	PI_159260	0.7757		CXJ14	4.7365	PI_438567	2.0386	PI_439360	1.2493	PI_159260	6.0915
Grif_12454	6.7303	PI_439311	2.0767	PI_439360	0.638	PI_188481	2.3837		Grif_12454	3.743	PI_439311	1.082	PI_439360	0.5107	PI_188481	2.3473		Grif_12454	1.7981	PI_439311	1.9193	PI_439360	1.2493	PI_188481	1.0155
Grif_9122	2.6257	PI_555616	0.9593	PI_439361	1.059	PI_199506	10.3033		Grif_9122	2.3857	PI_555616	0.6527	PI_439361	0.7057	PI_199506	1.4477		Grif_9122	1.1006	PI_555616	1.4699	PI_439361	1.5007	PI_199506	7.1172
Grif_9376	4.2377	PI_593527	0.4937	PI_439384	1.496	PI_215699	4.075		Grif_9376	5.0737	PI_593527	0.3607	PI_439384	0.7043	PI_215699	1.6853		Grif_9376	0.8352	PI_593527	1.3688	PI_439384	2.124	PI_215699	2.4179
Grif_9381	3.423	PI_631135	0.952	PI_439404	1.6283	PI_215741	2.9477		Grif_9381	1.4327	PI_631135	0.8543	PI_439404	0.7497	PI_215741	1.972		Grif_9381	2.3893	PI_631135	1.1143	PI_439404	2.1721	PI_215741	1.4948
Grif_9388	1.7247	PI_632930	0.8393	PI_633752	2.3953	PI_241679	6.251		Grif_9388	0.971	PI_632930	0.431	PI_633752	1.103	PI_241679	1.867		Grif_9388	1.7762	PI_632930	1.9474	PI_633752	2.1717	PI_241679	3.3482
Grif_9391	5.251	PI_639662	1.151			PI_257157	2.3763		Grif_9391	0.8613	PI_639662	0.5987			PI_257157	1.9847		Grif_9391	6.0964	PI_639662	1.9226			PI_257157	1.1973
Grif_9393	5.003	PI_661082	1.081			PI_257161	5.053		Grif_9393	0.778	PI_661082	0.7567			PI_257161	2.4137		Grif_9393	6.4306	PI_661082	1.4286			PI_257161	2.0935
Grif_9433	6.116	PI_666511	1.4617			PI_257173	4.0993		Grif_9433	2.6553	PI_666511	0.9753			PI_257173	1.771		Grif_9433	2.3033	PI_666511	1.4986			PI_257173	2.3147
PI_194910	4.051	PI_674459	0.985			PI_257174	4.8577		PI_194910	1.6783	PI_674459	0.7793			PI_257174	1.4167		PI_194910	2.4137	PI_674459	1.2639			PI_257174	3.4289
PI_224405	0.7747					PI_260488	7.907		PI_224405	0.3137					PI_260488	1.7947		PI_224405	2.4697					PI_260488	4.4058
PI_257182	2.5097					PI_260535	12.6187		PI_257182	1.5437					PI_260535	2.6157		PI_257182	1.6258					PI_260535	4.8243
PI_260611	2.4377					PI_260538	6.553		PI_260611	2.2813					PI_260538	2.2137		PI_260611	1.0685					PI_260538	2.9602
PI_267730	1.1143					PI_260549	3.1163		PI_267730	0.7223					PI_260549	1.9753		PI_267730	1.5427					PI_260549	1.5776
PI_273415	4.1743					PI_260550	1.579		PI_273415	1.3437					PI_260550	1.042		PI_273415	3.1067					PI_260550	1.5154
PI_291999	5.236					PI_260551	1.1307		PI_291999	1.9773					PI_260551	0.6797		PI_291999	2.648					PI_260551	1.6636
PI_310435	7.176					PI_260575	2.9		PI_310435	2.2117					PI_260575	0.858		PI_310435	3.2446					PI_260575	3.38
PI_338992	6.909					PI_260582	6.8653		PI_338992	2.3757					PI_260582	2.1347		PI_338992	2.9082					PI_260582	3.2161
PI_357467	4.4783					PI_260590	4.2197		PI_357467	1.3553					PI_260590	1.2297		PI_357467	3.3042					PI_260590	3.4316
PI_379193	6.95					PI_266041	7.1043		PI_379193	2.129					PI_266041	2.6627		PI_379193	3.2644					PI_266041	2.6681
PI_407450	5.0687					PI_267729	3.5727		PI_407450	2.2893					PI_267729	1.9067		PI_407450	2.214					PI_267729	1.8738
PI_410407	6.235					PI_281308	3.503		PI_410407	2.4763					PI_281308	1.3803		PI_410407	2.5178					PI_281308	2.5378
PI_414729	2.6907					PI_315020	4.189		PI_414729	2.7293					PI_315020	1.554		PI_414729	0.9858					PI_315020	2.6956
PI_420377	4.0213					PI_370010	7.2553		PI_420377	4.7553					PI_370010	1.083		PI_420377	0.8456					PI_370010	6.6993
PI_420379	6.27					PI_424732	3.7383		PI_420379	3.5943					PI_424732	3.6293		PI_420379	1.7444					PI_424732	1.03
PI_439256	5.7427					PI_439366	7.5583		PI_439256	1.8687					PI_439366	2.092		PI_439256	3.0731					PI_439366	3.613
PI_439378	3.2553					PI_439367	12.1957		PI_439378	1.175					PI_439367	1.778		PI_439378	2.7705					PI_439367	6.8592
PI_439431	4.5417					PI_439371	4.3663		PI_439431	1.1717					PI_439371	2.047		PI_439431	3.8762					PI_439371	2.133
PI_532990	3.529					PI_439384	1.496		PI_532990	3.5243					PI_439384	0.7043		PI_532990	1.0013					PI_439384	2.124
PI_555642	2.2377					PI_439390	12.025		PI_555642	1.6483					PI_439390	2.563		PI_555642	1.3575					PI_439390	4.6918
PI_555645	6.0613					PI_439403	2.6627		PI_555645	2.461					PI_439403	1.0187		PI_555645	2.463					PI_439403	2.6139
PI_593490	1.7153					PI_439405	6.0687		PI_593490	1.011					PI_439405	1.6457		PI_593490	1.6967					PI_439405	3.6877
PI_593500	0.802					PI_439411	3.4547		PI_593500	0.3507					PI_439411	3.647		PI_593500	2.2871					PI_439411	0.9473
PI_593507	2.6967					PI_441516	1.2873		PI_593507	0.7093					PI_441516	1.615		PI_593507	3.8017					PI_441516	0.7971
PI_631129	4.224					PI_441531	3.702		PI_631129	1.9387					PI_441531	2.9337		PI_631129	2.1788					PI_441531	1.2619
PI_631152	2.0647					PI_441532	2.2447		PI_631152	1.405					PI_441532	2.869		PI_631152	1.4695					PI_441532	0.7824
PI_635818	5.569					PI_441536	1.5917		PI_635818	3.9613					PI_441536	1.4183		PI_635818	1.4058					PI_441536	1.1222
PI_639140	4.649					PI_441537	7.3417		PI_639140	3.4173					PI_441537	1.845		PI_639140	1.3604					PI_441537	3.9792
PI_639646	4.9393					PI_441541	2.0163		PI_639646	3.4003					PI_441541	1.393		PI_639646	1.4526					PI_441541	1.4475
PI_640503	9.0897					PI_441547	1.0693		PI_640503	2.2037					PI_441547	1.085		PI_640503	4.1248					PI_441547	0.9856
PI_642956	3.132					PI_441548	3.329		PI_642956	1.652					PI_441548	1.5647		PI_642956	1.8959					PI_441548	2.1276
PI_645508	1.3053					PI_441558	6.552		PI_645508	0.983					PI_441558	2.1197		PI_645508	1.3279					PI_441558	3.0911
PI_653659	1.6953					PI_441590	2.9837		PI_653659	1.3373					PI_441590	3.6443		PI_653659	1.2677					PI_441590	0.8187
PI_665008	1.354					PI_441592	8.4307		PI_665008	1.314					PI_441592	2.096		PI_665008	1.0304					PI_441592	4.0223
PI_666589	2.8083					PI_441674	2.656		PI_666589	2.035					PI_441674	1.296		PI_666589	1.38					PI_441674	2.0494
PI_674456	6.1203					PI_446900	5.7		PI_674456	2.4683					PI_446900	4.001		PI_674456	2.4795					PI_446900	1.4246
qixingjiao	3.4433					PI_497972	3.3867		qixingjiao	1.1693					PI_497972	1.8983		qixingjiao	2.9447					PI_497972	1.784
sanweijiao	6.2507					PI_555611	5.0923		sanweijiao	1.8373					PI_555611	1.6863		sanweijiao	3.402					PI_555611	3.0198
sanyingjiao	4.748					PI_593606	6.478		sanyingjiao	0.9843					PI_593606	2.178		sanyingjiao	4.8236					PI_593606	2.9743
xiaoguojiao	0.8313					PI_594138	4.329		xiaoguojiao	0.831					PI_594138	1.3053		xiaoguojiao	1.0004					PI_594138	3.3164
Z111	3.0857					PI_595905	8.0407		Z111	1.366					PI_595905	2.126		Z111	2.2589					PI_595905	3.7821
zhudachang	14.489					PI_632926	3.5513		zhudachang	1.6447					PI_632926	1.4193		zhudachang	8.8097					PI_632926	2.5021
zoukejiao	4.1263					PI_633755	1.8057		zoukejiao	3.4227					PI_633755	1.5737		zoukejiao	1.2056					PI_633755	1.1474
						PI_633758	2.0597								PI_633758	1.1357								PI_633758	1.8136
						PI_639648	4.1333								PI_639648	1.0567								PI_639648	3.9117
						PI_640882	5.1737								PI_640882	2.5277								PI_640882	2.0468
						PI_640884	6.6053								PI_640884	2.1707								PI_640884	3.043
						PI_640889	2.6713								PI_640889	1.209								PI_640889	2.2095
						PI_643124	2.46								PI_643124	2.429								PI_643124	1.0128
						PI_660972	8.7133								PI_660972	2.772								PI_660972	3.1433
						PI_688675	9.0643								PI_688675	3.5273								PI_688675	2.5697
